# Supplementary material for: 4-[Bis(4-fluoro­phen­yl)meth­yl]piperazin-1-ium bis­(trichloro­acetate) 0.4-hydrate
Source: Acta Crystallogr Sect E Struct Rep Online. 2012 Mar 7;68(Pt 4):o968. doi: 10.1107/S1600536812009282 (PMC3343943; doi:10.1107/S1600536812009282)
Supplement: Supplementary file 1 [file e-68-0o968-sup1.cif]

##############################################################################
#                                                                            #
# This CIF contains the data in a paper accepted for publication in          #
# Acta Crystallographica Section E. It conforms to the requirements of       #
# Notes for Authors for Acta Crystallographica Section E, and has been       #
# peer reviewed under the auspices of the IUCr Commission on Journals.       #
#                                                                            #
# Full details of the Crystallographic Information File format               #
# are given in the paper "The Crystallographic Information File (CIF):       #
# a New Standard Archive File for Crystallography" by S. R. Hall, F. H.      #
# Allen and I. D. Brown [Acta Cryst. (1991), A47, 655-685].                  #
#                                                                            #
# The current version of the core CIF dictionary is obtainable from          #
# ftp://ftp.iucr.org/pub/cif_core.dic.                                       #
#                                                                            #
# Software is freely available for graphical display of the structure(s)     #
# in this CIF. For information consult the CIF software page                 #
# http://www.iucr.org/resources/cif/software.                                #
#                                                                            #
# This file may be used for bona fide research purposes within the           #
# scientific community so long as proper attribution is given to the journal # 
# article from which it was obtained.                                        #
#                                                                            #
##############################################################################
data_I
_audit_creation_method     SHELXL-97
_chemical_name_systematic
;
4-[Bis(4-fluorophenyl)methyl]piperazin-1-ium bis(trichloroacetate) 0.4-hydrate
;
_chemical_name_common     ?
_chemical_formula_moiety     'C17 H20 F2 N2 2+ , 2(C2 Cl3 O2)- , 0.4(H2 O)'
_chemical_formula_sum     'C21 H20.80 Cl6 F2 N2 O4.40'
_chemical_formula_iupac     'C17 H20 F2 N2 2+ , 2C2 Cl3 O2 - , 0.4 H2 O'
_chemical_formula_weight     622.30
_chemical_melting_point     ?
_symmetry_cell_setting     monoclinic
_symmetry_space_group_name_H-M     'P 21/c'
_symmetry_space_group_name_Hall     '-P 2ybc'
loop_
    _symmetry_equiv_pos_as_xyz
    'x, y, z'
    '-x, y+1/2, -z+1/2'
    '-x, -y, -z'
    'x, -y-1/2, z-1/2'
_cell_length_a     8.8101(7)
_cell_length_b     33.555(3)
_cell_length_c     9.4453(7)
_cell_angle_alpha     90.00
_cell_angle_beta     108.723(2)
_cell_angle_gamma     90.00
_cell_volume     2644.5(3)
_cell_formula_units_Z     4
_cell_measurement_reflns_used     6364
_cell_measurement_theta_min     2.36
_cell_measurement_theta_max     28.07
_cell_measurement_temperature     130(2)
_exptl_crystal_description     block
_exptl_crystal_colour     colourless
_exptl_crystal_size_max     0.43
_exptl_crystal_size_mid     0.25
_exptl_crystal_size_min     0.23
_exptl_crystal_density_diffrn     1.563
_exptl_crystal_density_meas     ?
_exptl_crystal_density_method     'not measured'
_exptl_crystal_F_000     1264
_exptl_absorpt_coefficient_mu     0.697
_exptl_absorpt_correction_type     multi-scan
_exptl_absorpt_process_details     '(SADABS; Sheldrick, 2004)'
_exptl_absorpt_correction_T_min     0.7537
_exptl_absorpt_correction_T_max     0.8561
_exptl_special_details     ?
_diffrn_ambient_temperature     130(2)
_diffrn_radiation_type     MoK\a
_diffrn_radiation_wavelength     0.71073
_diffrn_radiation_source     'sealed tube'
_diffrn_radiation_monochromator     'graphite'
_diffrn_measurement_device_type     'Bruker SMART APEX'
_diffrn_measurement_method     '\f and \w scans'
_diffrn_reflns_number     25025
_diffrn_reflns_av_R_equivalents     0.0333
_diffrn_reflns_av_sigmaI/netI     0.0298
_diffrn_reflns_theta_min     2.36
_diffrn_reflns_theta_max     27.88
_diffrn_reflns_theta_full     27.88
_diffrn_measured_fraction_theta_max     1.000
_diffrn_measured_fraction_theta_full     1.000
_diffrn_reflns_limit_h_min     -11
_diffrn_reflns_limit_h_max     11
_diffrn_reflns_limit_k_min     -44
_diffrn_reflns_limit_k_max     35
_diffrn_reflns_limit_l_min     -12
_diffrn_reflns_limit_l_max     12
_diffrn_standards_number     ?
_diffrn_standards_interval_count     ?
_diffrn_standards_interval_time     ?
_diffrn_standards_decay_%     ?
_refine_special_details
;
Refinement of <i>F</i>^2^ against ALL reflections. The weighted <i>R</i>-factor
<i>wR</i> and goodness of fit <i>S</i> are based on <i>F</i>^2^, conventional
<i>R</i>-factors <i>R</i> are based on <i>F</i>, with <i>F</i> set to zero for
negative <i>F</i>^2^. The threshold expression of <i>F</i>^2^ >
\s(<i>F</i>^2^) is used only for calculating <i>R</i>-factors(gt) <i>etc</i>.
and is not relevant to the choice of reflections for refinement.
<i>R</i>-factors based on <i>F</i>^2^ are statistically about twice as large
as those based on <i>F</i>, and <i>R</i>- factors based on ALL data will be
even larger.
;
_reflns_number_total     6309
_reflns_number_gt     5475
_reflns_threshold_expression     >2sigma(I)
_refine_ls_structure_factor_coef     Fsqd
_refine_ls_matrix_type     full
_refine_ls_R_factor_all     0.0482
_refine_ls_R_factor_gt     0.0401
_refine_ls_wR_factor_gt     0.0899
_refine_ls_wR_factor_ref     0.0936
_refine_ls_goodness_of_fit_ref     1.117
_refine_ls_restrained_S_all     1.118
_refine_ls_number_reflns     6309
_refine_ls_number_parameters     343
_refine_ls_number_restraints     5
_refine_ls_hydrogen_treatment     mixed
_refine_ls_weighting_scheme     calc
_refine_ls_weighting_details
         'calc w=1/[\s^2^(Fo^2^)+(0.0376P)^2^+1.2380P] where P=(Fo^2^+2Fc^2^)/3'
_atom_sites_solution_hydrogens     geom
_atom_sites_solution_primary     direct
_atom_sites_solution_secondary     difmap
_refine_ls_shift/su_max     0.000
_refine_ls_shift/su_mean     0.000
_refine_diff_density_max     0.435
_refine_diff_density_min     -0.330
_refine_ls_extinction_method     none
_refine_ls_extinction_coef     ?
loop_
    _atom_type_symbol
    _atom_type_description
    _atom_type_scat_dispersion_real
    _atom_type_scat_dispersion_imag
    _atom_type_scat_source
    'C' 'C' 0.0033 0.0016
                         'International Tables Vol C Tables 4.2.6.8 and 6.1.1.4'
    'H' 'H' 0.0000 0.0000
                         'International Tables Vol C Tables 4.2.6.8 and 6.1.1.4'
    'N' 'N' 0.0061 0.0033
                         'International Tables Vol C Tables 4.2.6.8 and 6.1.1.4'
    'O' 'O' 0.0106 0.0060
                         'International Tables Vol C Tables 4.2.6.8 and 6.1.1.4'
    'F' 'F' 0.0171 0.0103
                         'International Tables Vol C Tables 4.2.6.8 and 6.1.1.4'
    'Cl' 'Cl' 0.1484 0.1585
                         'International Tables Vol C Tables 4.2.6.8 and 6.1.1.4'
_computing_data_collection     'SMART (Bruker, 2002)'
_computing_cell_refinement     'SAINT (Bruker, 2002)'
_computing_data_reduction     'SAINT (Bruker, 2002)'
_computing_structure_solution     'SHELXTL (Sheldrick, 2008)'
_computing_structure_refinement     'SHELXTL (Sheldrick, 2008)'
_computing_molecular_graphics     'SHELXTL (Sheldrick, 2008)'
_computing_publication_material
                                  'SHELXTL (Sheldrick, 2008) and local programs'
loop_
    _atom_site_type_symbol
    _atom_site_label
    _atom_site_fract_x
    _atom_site_fract_y
    _atom_site_fract_z
    _atom_site_U_iso_or_equiv
    _atom_site_adp_type
    _atom_site_calc_flag
    _atom_site_refinement_flags
    _atom_site_occupancy
    _atom_site_symmetry_multiplicity
    _atom_site_disorder_assembly
    _atom_site_disorder_group
    Cl Cl1 0.42896(7) 0.08738(2) 0.57017(6) 0.04709(17) Uani d . 1 1 . .
    Cl Cl2 0.73291(7) 0.122760(16) 0.73174(6) 0.03824(14) Uani d . 1 1 . .
    Cl Cl31 0.7180(2) 0.039699(19) 0.66377(16) 0.0288(3) Uani d PD 0.945(7) 1 .
                                                                               .
    Cl Cl32 0.655(3) 0.0375(3) 0.625(2) 0.030(3) Uiso d PD 0.055(7) 1 . .
    O O1 0.57723(16) 0.09907(4) 0.94355(15) 0.0257(3) Uani d . 1 1 . .
    O O2 0.51880(15) 0.03603(4) 0.86531(14) 0.0218(3) Uani d . 1 1 . .
    C C1 0.6146(2) 0.07955(6) 0.71377(19) 0.0210(4) Uani d D 1 1 . .
    C C2 0.5687(2) 0.07066(5) 0.85888(19) 0.0183(3) Uani d . 1 1 . .
    Cl Cl4 1.04646(6) 0.05481(2) 0.43723(6) 0.04426(16) Uani d . 1 1 . .
    Cl Cl51 0.7926(3) 0.11414(3) 0.3445(2) 0.0353(4) Uani d PD 0.945(9) 1 . .
    Cl Cl52 0.852(3) 0.1118(3) 0.385(2) 0.030(4) Uiso d PD 0.055(9) 1 . .
    Cl Cl6 0.72048(5) 0.031251(14) 0.28437(5) 0.02344(11) Uani d . 1 1 . .
    O O3 0.97280(16) 0.10468(4) 0.13520(15) 0.0243(3) Uani d . 1 1 . .
    O O4 0.89212(15) 0.04212(4) 0.06973(14) 0.0210(3) Uani d . 1 1 . .
    C C3 0.8647(2) 0.06867(6) 0.29606(19) 0.0209(4) Uani d D 1 1 . .
    C C4 0.9108(2) 0.07214(5) 0.14910(19) 0.0175(3) Uani d . 1 1 . .
    F F1 0.47404(19) 0.21857(4) 0.64013(15) 0.0531(4) Uani d . 1 1 . .
    F F2 -0.14523(17) 0.26032(4) -0.34231(15) 0.0443(3) Uani d . 1 1 . .
    N N1 0.22837(17) 0.11350(4) 0.04351(15) 0.0163(3) Uani d . 1 1 . .
    H H1B 0.1356 0.1125 0.0701 0.020 Uiso calc R 1 1 . .
    N N2 0.26897(17) 0.03018(4) -0.02096(16) 0.0176(3) Uani d . 1 1 . .
    H H2A 0.2369 0.0040 -0.0286 0.021 Uiso calc R 1 1 . .
    H H2B 0.3617 0.0318 -0.0457 0.021 Uiso calc R 1 1 . .
    C C10 0.2875(2) 0.15637(5) 0.05572(19) 0.0193(4) Uani d . 1 1 . .
    H H1A 0.3867 0.1565 0.0260 0.023 Uiso calc R 1 1 . .
    C C11 0.3345(2) 0.17165(5) 0.2157(2) 0.0224(4) Uani d . 1 1 . .
    C C12 0.2363(3) 0.16824(6) 0.3048(2) 0.0265(4) Uani d . 1 1 . .
    H H12A 0.1357 0.1551 0.2669 0.032 Uiso calc R 1 1 . .
    C C13 0.2841(3) 0.18384(6) 0.4487(2) 0.0328(5) Uani d . 1 1 . .
    H H13A 0.2180 0.1812 0.5103 0.039 Uiso calc R 1 1 . .
    C C14 0.4278(3) 0.20306(6) 0.4998(2) 0.0353(5) Uani d . 1 1 . .
    C C15 0.5268(3) 0.20753(7) 0.4159(2) 0.0399(5) Uani d . 1 1 . .
    H H15A 0.6257 0.2213 0.4543 0.048 Uiso calc R 1 1 . .
    C C16 0.4798(3) 0.19138(6) 0.2723(2) 0.0325(5) Uani d . 1 1 . .
    H H16A 0.5480 0.1939 0.2127 0.039 Uiso calc R 1 1 . .
    C C21 0.1666(2) 0.18308(5) -0.05342(19) 0.0205(4) Uani d . 1 1 . .
    C C22 0.0095(2) 0.18688(6) -0.0532(2) 0.0242(4) Uani d . 1 1 . .
    H H22A -0.0256 0.1716 0.0151 0.029 Uiso calc R 1 1 . .
    C C23 -0.0966(2) 0.21262(6) -0.1512(2) 0.0282(4) Uani d . 1 1 . .
    H H23A -0.2040 0.2152 -0.1513 0.034 Uiso calc R 1 1 . .
    C C24 -0.0419(3) 0.23440(6) -0.2483(2) 0.0294(4) Uani d . 1 1 . .
    C C25 0.1114(3) 0.23131(6) -0.2544(2) 0.0321(5) Uani d . 1 1 . .
    H H25A 0.1449 0.2466 -0.3237 0.039 Uiso calc R 1 1 . .
    C C26 0.2160(2) 0.20519(6) -0.1560(2) 0.0270(4) Uani d . 1 1 . .
    H H26A 0.3223 0.2023 -0.1586 0.032 Uiso calc R 1 1 . .
    C C32 0.1905(2) 0.09844(5) -0.11400(18) 0.0185(3) Uani d . 1 1 . .
    H H32A 0.2858 0.1017 -0.1468 0.022 Uiso calc R 1 1 . .
    H H32B 0.1023 0.1145 -0.1812 0.022 Uiso calc R 1 1 . .
    C C33 0.1419(2) 0.05501(5) -0.12607(19) 0.0192(4) Uani d . 1 1 . .
    H H33A 0.0407 0.0520 -0.1028 0.023 Uiso calc R 1 1 . .
    H H33B 0.1230 0.0457 -0.2297 0.023 Uiso calc R 1 1 . .
    C C35 0.3000(2) 0.04431(5) 0.13512(19) 0.0179(3) Uani d . 1 1 . .
    H H35A 0.3842 0.0276 0.2045 0.022 Uiso calc R 1 1 . .
    H H35B 0.2012 0.0418 0.1628 0.022 Uiso calc R 1 1 . .
    C C36 0.3534(2) 0.08726(5) 0.14877(18) 0.0175(3) Uani d . 1 1 . .
    H H36A 0.3733 0.0964 0.2528 0.021 Uiso calc R 1 1 . .
    H H36B 0.4551 0.0895 0.1258 0.021 Uiso calc R 1 1 . .
    O O100 0.6383(5) 0.17843(13) 0.9984(5) 0.0411(15) Uani d PD 0.398(5) 1 . .
    H H101 0.636(11) 0.1549(10) 0.968(10) 0.10(3) Uiso d PD 0.398(5) 1 . .
    H H102 0.720(7) 0.181(3) 1.075(6) 0.10(3) Uiso d PD 0.398(5) 1 . .
loop_
    _atom_site_aniso_label
    _atom_site_aniso_U_11
    _atom_site_aniso_U_22
    _atom_site_aniso_U_33
    _atom_site_aniso_U_12
    _atom_site_aniso_U_13
    _atom_site_aniso_U_23
    Cl1 0.0302(3) 0.0767(5) 0.0258(3) 0.0066(3) -0.0029(2) 0.0160(3)
    Cl2 0.0497(3) 0.0321(3) 0.0420(3) -0.0160(2) 0.0275(3) -0.0024(2)
    Cl31 0.0361(8) 0.0300(3) 0.0275(5) 0.0028(3) 0.0201(5) 0.0011(2)
    O1 0.0276(7) 0.0258(7) 0.0278(7) -0.0033(6) 0.0146(6) -0.0041(6)
    O2 0.0204(6) 0.0216(7) 0.0260(7) -0.0008(5) 0.0112(5) 0.0021(5)
    C1 0.0198(9) 0.0241(9) 0.0185(8) -0.0009(7) 0.0054(7) 0.0033(7)
    C2 0.0113(8) 0.0248(9) 0.0187(8) 0.0028(7) 0.0046(6) 0.0042(7)
    Cl4 0.0244(3) 0.0773(5) 0.0237(3) -0.0059(3) -0.0027(2) 0.0090(3)
    Cl51 0.0431(9) 0.0314(3) 0.0402(7) -0.0065(4) 0.0258(7) -0.0164(3)
    Cl6 0.0226(2) 0.0282(2) 0.0228(2) -0.00551(18) 0.01187(17) -0.00174(17)
    O3 0.0247(7) 0.0210(7) 0.0316(7) -0.0053(5) 0.0150(6) -0.0038(5)
    O4 0.0218(6) 0.0214(7) 0.0223(6) -0.0044(5) 0.0105(5) -0.0046(5)
    C3 0.0182(9) 0.0271(10) 0.0181(8) -0.0036(7) 0.0066(7) -0.0044(7)
    C4 0.0114(8) 0.0224(9) 0.0190(8) 0.0009(6) 0.0054(6) 0.0009(7)
    F1 0.0701(10) 0.0504(9) 0.0271(7) -0.0105(7) -0.0008(7) -0.0165(6)
    F2 0.0456(8) 0.0331(7) 0.0419(8) 0.0057(6) -0.0030(6) 0.0182(6)
    N1 0.0174(7) 0.0155(7) 0.0165(7) -0.0002(6) 0.0064(6) 0.0003(5)
    N2 0.0179(7) 0.0153(7) 0.0208(7) -0.0008(6) 0.0079(6) -0.0005(6)
    C10 0.0200(9) 0.0169(9) 0.0204(8) -0.0036(7) 0.0056(7) 0.0006(7)
    C11 0.0269(10) 0.0155(9) 0.0202(9) -0.0002(7) 0.0010(7) 0.0013(7)
    C12 0.0321(11) 0.0215(10) 0.0237(9) -0.0024(8) 0.0056(8) -0.0034(7)
    C13 0.0456(13) 0.0256(11) 0.0258(10) 0.0017(9) 0.0093(9) -0.0031(8)
    C14 0.0500(14) 0.0236(10) 0.0224(10) -0.0005(9) -0.0022(9) -0.0050(8)
    C15 0.0400(13) 0.0356(13) 0.0322(11) -0.0140(10) -0.0048(10) -0.0046(9)
    C16 0.0317(11) 0.0310(11) 0.0302(11) -0.0079(9) 0.0036(9) 0.0012(8)
    C21 0.0254(9) 0.0156(9) 0.0185(8) -0.0034(7) 0.0042(7) -0.0020(7)
    C22 0.0277(10) 0.0205(9) 0.0238(9) 0.0005(8) 0.0072(8) 0.0033(7)
    C23 0.0282(10) 0.0241(10) 0.0288(10) 0.0016(8) 0.0042(8) 0.0002(8)
    C24 0.0374(12) 0.0177(9) 0.0244(9) 0.0003(8) -0.0023(8) 0.0039(7)
    C25 0.0421(12) 0.0237(10) 0.0282(10) -0.0063(9) 0.0082(9) 0.0074(8)
    C26 0.0306(11) 0.0232(10) 0.0257(10) -0.0050(8) 0.0068(8) 0.0029(8)
    C32 0.0201(9) 0.0208(9) 0.0144(8) 0.0016(7) 0.0053(7) -0.0001(6)
    C33 0.0171(8) 0.0212(9) 0.0184(8) 0.0002(7) 0.0047(7) -0.0010(7)
    C35 0.0179(8) 0.0189(9) 0.0183(8) 0.0011(7) 0.0076(7) 0.0006(6)
    C36 0.0176(8) 0.0183(9) 0.0158(8) 0.0019(7) 0.0041(7) 0.0011(6)
    O100 0.045(3) 0.034(2) 0.051(3) -0.0121(19) 0.025(2) -0.0149(19)
_geom_special_details
;
All e.s.d.'s (except the e.s.d. in the dihedral angle between two l.s. planes)
are estimated using the full covariance matrix. The cell e.s.d.'s are taken
into account individually in the estimation of e.s.d.'s in distances, angles
and torsion angles; correlations between e.s.d.'s in cell parameters are only
used when they are defined by crystal symmetry. An approximate (isotropic)
treatment of cell e.s.d.'s is used for estimating e.s.d.'s involving l.s.
planes.
;
loop_
    _geom_bond_atom_site_label_1
    _geom_bond_atom_site_label_2
    _geom_bond_site_symmetry_2
    _geom_bond_distance
    _geom_bond_publ_flag
    Cl1 C1 . 1.7777(19) ?
    Cl2 C1 . 1.7616(19) ?
    Cl31 Cl32 . 0.56(3) ?
    Cl31 C1 . 1.766(2) ?
    Cl32 C1 . 1.733(11) ?
    O1 C2 . 1.231(2) ?
    O2 C2 . 1.251(2) ?
    C1 C2 . 1.577(2) ?
    Cl4 C3 . 1.7852(19) ?
    Cl51 Cl52 . 0.55(3) ?
    Cl51 C3 . 1.768(2) ?
    Cl52 C3 . 1.696(11) ?
    Cl6 C3 . 1.7646(19) ?
    O3 C4 . 1.246(2) ?
    O4 C4 . 1.235(2) ?
    C3 C4 . 1.571(2) ?
    F1 C14 . 1.359(2) ?
    F2 C24 . 1.362(2) ?
    N1 C32 . 1.504(2) ?
    N1 C36 . 1.508(2) ?
    N1 C10 . 1.522(2) ?
    N1 H1B . 0.9300 ?
    N2 C35 . 1.488(2) ?
    N2 C33 . 1.490(2) ?
    N2 H2A . 0.9200 ?
    N2 H2B . 0.9200 ?
    C10 C21 . 1.515(2) ?
    C10 C11 . 1.522(2) ?
    C10 H1A . 1.0000 ?
    C11 C16 . 1.387(3) ?
    C11 C12 . 1.392(3) ?
    C12 C13 . 1.390(3) ?
    C12 H12A . 0.9500 ?
    C13 C14 . 1.364(3) ?
    C13 H13A . 0.9500 ?
    C14 C15 . 1.362(3) ?
    C15 C16 . 1.394(3) ?
    C15 H15A . 0.9500 ?
    C16 H16A . 0.9500 ?
    C21 C22 . 1.391(3) ?
    C21 C26 . 1.396(3) ?
    C22 C23 . 1.386(3) ?
    C22 H22A . 0.9500 ?
    C23 C24 . 1.375(3) ?
    C23 H23A . 0.9500 ?
    C24 C25 . 1.373(3) ?
    C25 C26 . 1.389(3) ?
    C25 H25A . 0.9500 ?
    C26 H26A . 0.9500 ?
    C32 C33 . 1.513(2) ?
    C32 H32A . 0.9900 ?
    C32 H32B . 0.9900 ?
    C33 H33A . 0.9900 ?
    C33 H33B . 0.9900 ?
    C35 C36 . 1.508(2) ?
    C35 H35A . 0.9900 ?
    C35 H35B . 0.9900 ?
    C36 H36A . 0.9900 ?
    C36 H36B . 0.9900 ?
    O100 H101 . 0.840(10) ?
    O100 H102 . 0.839(10) ?
loop_
    _geom_angle_atom_site_label_1
    _geom_angle_atom_site_label_2
    _geom_angle_atom_site_label_3
    _geom_angle_site_symmetry_1
    _geom_angle_site_symmetry_3
    _geom_angle
    _geom_angle_publ_flag
    Cl32 Cl31 C1 . . 77.4(11) ?
    Cl31 Cl32 C1 . . 84.0(13) ?
    C2 C1 Cl32 . . 114.5(4) ?
    C2 C1 Cl2 . . 112.39(12) ?
    Cl32 C1 Cl2 . . 120.7(7) ?
    C2 C1 Cl31 . . 112.80(12) ?
    Cl32 C1 Cl31 . . 18.5(9) ?
    Cl2 C1 Cl31 . . 108.00(11) ?
    C2 C1 Cl1 . . 105.13(12) ?
    Cl32 C1 Cl1 . . 91.9(10) ?
    Cl2 C1 Cl1 . . 108.84(10) ?
    Cl31 C1 Cl1 . . 109.59(12) ?
    O1 C2 O2 . . 129.59(16) ?
    O1 C2 C1 . . 116.02(16) ?
    O2 C2 C1 . . 114.21(15) ?
    Cl52 Cl51 C3 . . 73.5(12) ?
    Cl51 Cl52 C3 . . 88.5(16) ?
    C4 C3 Cl52 . . 116.9(5) ?
    C4 C3 Cl6 . . 112.51(12) ?
    Cl52 C3 Cl6 . . 118.4(7) ?
    C4 C3 Cl51 . . 112.38(13) ?
    Cl52 C3 Cl51 . . 18.0(9) ?
    Cl6 C3 Cl51 . . 108.59(11) ?
    C4 C3 Cl4 . . 104.78(12) ?
    Cl52 C3 Cl4 . . 92.2(10) ?
    Cl6 C3 Cl4 . . 108.46(10) ?
    Cl51 C3 Cl4 . . 110.00(13) ?
    O4 C4 O3 . . 128.92(16) ?
    O4 C4 C3 . . 117.01(15) ?
    O3 C4 C3 . . 113.85(15) ?
    C32 N1 C36 . . 109.84(13) ?
    C32 N1 C10 . . 110.76(13) ?
    C36 N1 C10 . . 110.02(13) ?
    C32 N1 H1B . . 108.7 ?
    C36 N1 H1B . . 108.7 ?
    C10 N1 H1B . . 108.7 ?
    C35 N2 C33 . . 110.00(13) ?
    C35 N2 H2A . . 109.7 ?
    C33 N2 H2A . . 109.7 ?
    C35 N2 H2B . . 109.7 ?
    C33 N2 H2B . . 109.7 ?
    H2A N2 H2B . . 108.2 ?
    C21 C10 N1 . . 111.04(14) ?
    C21 C10 C11 . . 112.61(15) ?
    N1 C10 C11 . . 111.79(14) ?
    C21 C10 H1A . . 107.0 ?
    N1 C10 H1A . . 107.0 ?
    C11 C10 H1A . . 107.0 ?
    C16 C11 C12 . . 118.84(18) ?
    C16 C11 C10 . . 117.85(18) ?
    C12 C11 C10 . . 123.26(17) ?
    C13 C12 C11 . . 120.55(19) ?
    C13 C12 H12A . . 119.7 ?
    C11 C12 H12A . . 119.7 ?
    C14 C13 C12 . . 118.6(2) ?
    C14 C13 H13A . . 120.7 ?
    C12 C13 H13A . . 120.7 ?
    F1 C14 C15 . . 118.6(2) ?
    F1 C14 C13 . . 118.6(2) ?
    C15 C14 C13 . . 122.8(2) ?
    C14 C15 C16 . . 118.5(2) ?
    C14 C15 H15A . . 120.7 ?
    C16 C15 H15A . . 120.7 ?
    C11 C16 C15 . . 120.7(2) ?
    C11 C16 H16A . . 119.7 ?
    C15 C16 H16A . . 119.7 ?
    C22 C21 C26 . . 118.96(17) ?
    C22 C21 C10 . . 122.39(16) ?
    C26 C21 C10 . . 118.64(17) ?
    C23 C22 C21 . . 120.93(18) ?
    C23 C22 H22A . . 119.5 ?
    C21 C22 H22A . . 119.5 ?
    C24 C23 C22 . . 118.10(19) ?
    C24 C23 H23A . . 120.9 ?
    C22 C23 H23A . . 120.9 ?
    F2 C24 C25 . . 118.79(18) ?
    F2 C24 C23 . . 118.0(2) ?
    C25 C24 C23 . . 123.19(18) ?
    C24 C25 C26 . . 117.99(19) ?
    C24 C25 H25A . . 121.0 ?
    C26 C25 H25A . . 121.0 ?
    C25 C26 C21 . . 120.81(19) ?
    C25 C26 H26A . . 119.6 ?
    C21 C26 H26A . . 119.6 ?
    N1 C32 C33 . . 111.45(14) ?
    N1 C32 H32A . . 109.3 ?
    C33 C32 H32A . . 109.3 ?
    N1 C32 H32B . . 109.3 ?
    C33 C32 H32B . . 109.3 ?
    H32A C32 H32B . . 108.0 ?
    N2 C33 C32 . . 110.77(14) ?
    N2 C33 H33A . . 109.5 ?
    C32 C33 H33A . . 109.5 ?
    N2 C33 H33B . . 109.5 ?
    C32 C33 H33B . . 109.5 ?
    H33A C33 H33B . . 108.1 ?
    N2 C35 C36 . . 110.01(13) ?
    N2 C35 H35A . . 109.7 ?
    C36 C35 H35A . . 109.7 ?
    N2 C35 H35B . . 109.7 ?
    C36 C35 H35B . . 109.7 ?
    H35A C35 H35B . . 108.2 ?
    N1 C36 C35 . . 111.11(14) ?
    N1 C36 H36A . . 109.4 ?
    C35 C36 H36A . . 109.4 ?
    N1 C36 H36B . . 109.4 ?
    C35 C36 H36B . . 109.4 ?
    H36A C36 H36B . . 108.0 ?
    H101 O100 H102 . . 107(7) ?
loop_
    _geom_torsion_atom_site_label_1
    _geom_torsion_atom_site_label_2
    _geom_torsion_atom_site_label_3
    _geom_torsion_atom_site_label_4
    _geom_torsion_site_symmetry_1
    _geom_torsion_site_symmetry_2
    _geom_torsion_site_symmetry_3
    _geom_torsion_site_symmetry_4
    _geom_torsion
    _geom_torsion_publ_flag
    Cl31 Cl32 C1 C2 . . . . -88.9(13) ?
    Cl31 Cl32 C1 Cl2 . . . . 50.3(14) ?
    Cl31 Cl32 C1 Cl1 . . . . 163.5(12) ?
    Cl32 Cl31 C1 C2 . . . . 99.2(13) ?
    Cl32 Cl31 C1 Cl2 . . . . -135.9(13) ?
    Cl32 Cl31 C1 Cl1 . . . . -17.5(13) ?
    Cl32 C1 C2 O1 . . . . 163.1(11) ?
    Cl2 C1 C2 O1 . . . . 20.5(2) ?
    Cl31 C1 C2 O1 . . . . 142.94(16) ?
    Cl1 C1 C2 O1 . . . . -97.70(16) ?
    Cl32 C1 C2 O2 . . . . -21.3(11) ?
    Cl2 C1 C2 O2 . . . . -163.85(13) ?
    Cl31 C1 C2 O2 . . . . -41.5(2) ?
    Cl1 C1 C2 O2 . . . . 77.91(16) ?
    Cl51 Cl52 C3 C4 . . . . 79.5(17) ?
    Cl51 Cl52 C3 Cl6 . . . . -60.3(15) ?
    Cl51 Cl52 C3 Cl4 . . . . -172.7(14) ?
    Cl52 Cl51 C3 C4 . . . . -108.6(16) ?
    Cl52 Cl51 C3 Cl6 . . . . 126.3(15) ?
    Cl52 Cl51 C3 Cl4 . . . . 7.8(15) ?
    Cl52 C3 C4 O4 . . . . -167.2(11) ?
    Cl6 C3 C4 O4 . . . . -25.1(2) ?
    Cl51 C3 C4 O4 . . . . -148.05(16) ?
    Cl4 C3 C4 O4 . . . . 92.53(16) ?
    Cl52 C3 C4 O3 . . . . 17.7(12) ?
    Cl6 C3 C4 O3 . . . . 159.81(13) ?
    Cl51 C3 C4 O3 . . . . 36.9(2) ?
    Cl4 C3 C4 O3 . . . . -82.56(16) ?
    C32 N1 C10 C21 . . . . 56.15(18) ?
    C36 N1 C10 C21 . . . . 177.78(14) ?
    C32 N1 C10 C11 . . . . -177.16(14) ?
    C36 N1 C10 C11 . . . . -55.53(18) ?
    C21 C10 C11 C16 . . . . -101.3(2) ?
    N1 C10 C11 C16 . . . . 132.84(18) ?
    C21 C10 C11 C12 . . . . 75.9(2) ?
    N1 C10 C11 C12 . . . . -50.0(2) ?
    C16 C11 C12 C13 . . . . -0.9(3) ?
    C10 C11 C12 C13 . . . . -178.09(18) ?
    C11 C12 C13 C14 . . . . 1.0(3) ?
    C12 C13 C14 F1 . . . . 179.54(19) ?
    C12 C13 C14 C15 . . . . -0.2(3) ?
    F1 C14 C15 C16 . . . . 179.6(2) ?
    C13 C14 C15 C16 . . . . -0.7(4) ?
    C12 C11 C16 C15 . . . . 0.0(3) ?
    C10 C11 C16 C15 . . . . 177.33(19) ?
    C14 C15 C16 C11 . . . . 0.8(3) ?
    N1 C10 C21 C22 . . . . 57.6(2) ?
    C11 C10 C21 C22 . . . . -68.6(2) ?
    N1 C10 C21 C26 . . . . -123.58(17) ?
    C11 C10 C21 C26 . . . . 110.19(19) ?
    C26 C21 C22 C23 . . . . -1.0(3) ?
    C10 C21 C22 C23 . . . . 177.77(17) ?
    C21 C22 C23 C24 . . . . -0.2(3) ?
    C22 C23 C24 F2 . . . . -178.57(17) ?
    C22 C23 C24 C25 . . . . 1.2(3) ?
    F2 C24 C25 C26 . . . . 178.97(18) ?
    C23 C24 C25 C26 . . . . -0.8(3) ?
    C24 C25 C26 C21 . . . . -0.6(3) ?
    C22 C21 C26 C25 . . . . 1.4(3) ?
    C10 C21 C26 C25 . . . . -177.41(17) ?
    C36 N1 C32 C33 . . . . 54.54(18) ?
    C10 N1 C32 C33 . . . . 176.28(14) ?
    C35 N2 C33 C32 . . . . 58.39(18) ?
    N1 C32 C33 N2 . . . . -56.38(18) ?
    C33 N2 C35 C36 . . . . -59.54(17) ?
    C32 N1 C36 C35 . . . . -55.92(17) ?
    C10 N1 C36 C35 . . . . -178.09(13) ?
    N2 C35 C36 N1 . . . . 58.83(18) ?
loop_
    _geom_hbond_atom_site_label_D
    _geom_hbond_atom_site_label_H
    _geom_hbond_atom_site_label_A
    _geom_hbond_site_symmetry_A
    _geom_hbond_distance_DH
    _geom_hbond_distance_HA
    _geom_hbond_distance_DA
    _geom_hbond_angle_DHA
    N1 H1B O3 1_455 0.93 1.75 2.6756(19) 171.8
    N2 H2A O4 3_655 0.92 1.88 2.7735(19) 162.0
    N2 H2B O2 1_554 0.92 1.84 2.7487(19) 168.2
    O100 H102 F2 4_667 0.839(10) 2.32(8) 2.878(4) 125(8)
    O100 H101 O1 . 0.840(10) 1.94(4) 2.733(4) 158(9)
data_global
_journal_date_recd_electronic     2012-02-15
_journal_date_accepted     2012-03-01
_journal_name_full     'Acta Crystallographica, Section E'
_journal_year     2012
_journal_volume     68
_journal_issue      4
_journal_page_first     o968
_journal_page_last     o968
_journal_paper_category     QO
_journal_paper_doi     10.1107/S1600536812009282
_journal_coeditor_code     ZJ2061
_publ_contact_author_name
;
Dr Ulrich Fl\"orke
;
_publ_contact_author_address
;
Anorganische und Analytische Chemie
Universit\"at Paderborn
Warburgerstr. 100
D-33098 Paderborn, FRG
;
_publ_contact_author_email     ulrich.floerke@upb.de
_publ_contact_author_fax     '+49 5251 60 3423'
_publ_contact_author_phone     '+49 5251 60 2496'
_publ_section_title
;
4-[Bis(4-fluorophenyl)methyl]piperazin-1-ium bis(trichloroacetate) 0.4-hydrate
;
loop_
    _publ_author_name
    _publ_author_footnote
    _publ_author_address
    'Dayananda, A. S.' ?
;Department of Studies in Chemistry,
University of Mysore, Manasagangotri,
Mysore 570 006, India
;
    'Yathirajan, H. S.' ?
;Department of Studies in Chemistry,
University of Mysore, Manasagangotri,
Mysore 570 006, India
;
    'Fl\"orke, Ulrich' ?
;Department Chemie
 Fakult\"at f\"ur Naturwissenschaften
 Universit\"at Paderborn
 Warburgerstr. 100
 D-33098 Paderborn, Germany
;
