# Supplementary material for: 4-[Bis(4-fluoro­phen­yl)meth­yl]piperazin-1-ium bis­(trichloro­acetate) 0.4-hydrate
Source: Acta Crystallogr Sect E Struct Rep Online. 2012 Mar 7;68(Pt 4):o968. doi: 10.1107/S1600536812009282 (PMC3343943; doi:10.1107/S1600536812009282)
Supplement: Supplementary file 2 [file e-68-0o968-Isup2.hkl]

# 
# h,k,l, Fc-squared, Fo-squared, sigma(Fo-squared) and status flag 
# 
data_I
_shelx_title ' (C17 H20 F2 N2)(C2 O2 Cl3)2, 0.40 H2O  in P2(1)/c' 
_shelx_refln_list_code          4 
_shelx_F_calc_maximum      263.50 
_exptl_crystal_F_000      1264.00 
_reflns_d_resolution_high  0.7600 
 
loop_ 
 _symmetry_equiv_pos_as_xyz 
 'x, y, z' 
 '-x, y+1/2, -z+1/2' 
 '-x, -y, -z' 
 'x, -y-1/2, z-1/2' 
 
_cell_length_a     8.8101 
_cell_length_b    33.5549 
_cell_length_c     9.4453 
_cell_angle_alpha  90.000 
_cell_angle_beta  108.723 
_cell_angle_gamma  90.000 
 
_shelx_F_squared_multiplier     1.000 
 
loop_ 
 _refln_index_h 
 _refln_index_k 
 _refln_index_l 
 _refln_F_squared_calc 
 _refln_F_squared_meas 
 _refln_F_squared_sigma 
 _refln_observed_status 
   1   0   0      642.13      695.63     11.92 o 
   2   0   0     8962.59     9088.01    118.52 o 
   3   0   0      349.28      376.14     11.63 o 
   4   0   0    11540.31    12907.93    171.87 o 
   5   0   0     1962.80     2135.38     40.69 o 
   6   0   0     3386.80     3667.86     63.73 o 
   7   0   0     4164.99     4262.51     98.08 o 
   8   0   0       73.77       84.50     15.08 o 
   9   0   0      617.45      579.12     64.64 o 
  10   0   0        0.02       31.32     25.19 o 
   1   1   0      623.00      551.91     11.55 o 
   2   1   0     2777.63     2926.37     33.29 o 
   3   1   0        4.42       25.46      3.12 o 
   4   1   0      657.08      774.03     17.54 o 
   5   1   0       37.95       33.04      4.14 o 
   6   1   0        9.92       25.26      6.97 o 
   7   1   0      486.18      543.02     21.44 o 
   8   1   0       97.41       87.22     11.22 o 
   9   1   0        4.87       37.99     22.91 o 
  10   1   0      140.49      132.63     26.23 o 
   1   2   0      128.45      121.70      3.91 o 
   2   2   0     6520.62     6877.36    125.71 o 
   3   2   0     8263.07     9003.86     99.14 o 
   4   2   0     1216.41     1239.58     18.60 o 
   5   2   0     1486.34     1491.90     26.66 o 
   6   2   0     2859.47     3105.72     39.90 o 
   7   2   0     1778.44     1882.66     34.29 o 
   8   2   0      167.76      180.72     15.21 o 
   9   2   0     1225.47     1111.74     79.62 o 
  10   2   0        1.57       20.26     14.82 o 
   1   3   0     9471.63    10477.49    125.13 o 
   2   3   0      819.84      796.56      9.82 o 
   3   3   0     5673.58     5909.58    106.14 o 
   4   3   0       24.82       42.43      4.06 o 
   5   3   0      849.78      846.79     16.03 o 
   6   3   0     2179.23     2303.22     36.51 o 
   7   3   0     1343.28     1456.53     29.42 o 
   8   3   0       10.77       22.05      6.87 o 
   9   3   0       61.66       63.58     16.52 o 
  10   3   0      370.15      426.28     43.13 o 
   0   4   0     1130.97     1162.86     31.96 o 
   1   4   0     1203.62     1232.18     17.20 o 
   2   4   0     4940.38     5319.46     51.04 o 
   3   4   0      157.26      250.52      7.20 o 
   4   4   0      181.16      174.84      7.28 o 
   5   4   0    12573.12    13557.90    129.48 o 
   6   4   0      530.69      576.44     14.14 o 
   7   4   0      339.14      355.22     15.60 o 
   8   4   0      272.69      232.31     20.70 o 
   9   4   0      938.65     1009.59     55.51 o 
  10   4   0        6.63       32.75     17.46 o 
   1   5   0     8892.78     9583.33     95.84 o 
   2   5   0        5.93        7.48      1.32 o 
   3   5   0     1013.98     1086.35     15.36 o 
   4   5   0      332.79      334.60      8.70 o 
   5   5   0      494.09      454.74     12.30 o 
   6   5   0     5202.71     5386.22     68.91 o 
   7   5   0      701.43      733.85     20.31 o 
   8   5   0        4.90       13.22      8.92 o 
   9   5   0       36.65       72.43     42.08 o 
  10   5   0      441.06      481.54     71.06 o 
   0   6   0    36002.45    36084.72    628.06 o 
   1   6   0     1738.46     1729.28     23.87 o 
   2   6   0    17145.80    18165.24    173.68 o 
   3   6   0     4570.06     4662.38     54.25 o 
   4   6   0     6026.27     6647.05     67.29 o 
   5   6   0     3883.32     4067.49     46.33 o 
   6   6   0      970.51     1033.89     29.79 o 
   7   6   0       41.91       48.57      7.23 o 
   8   6   0      602.82      716.38     31.91 o 
   9   6   0      347.87      342.96     26.89 o 
  10   6   0      122.62      174.11     28.74 o 
   1   7   0     6553.32     6845.83     79.79 o 
   2   7   0     5492.08     5507.46     59.20 o 
   3   7   0       72.47       97.51      6.36 o 
   4   7   0       34.91       36.21      6.36 o 
   5   7   0      132.74      145.00      9.29 o 
   6   7   0     5296.51     5196.84     67.31 o 
   7   7   0     1016.12      985.86     23.96 o 
   8   7   0      344.74      317.09     24.41 o 
   9   7   0      248.22      299.89     25.04 o 
  10   7   0      385.09      423.46     43.10 o 
   0   8   0    25634.66    26338.52    349.04 o 
   1   8   0     1606.26     1558.09     25.53 o 
   2   8   0    15055.93    14856.92    168.32 o 
   3   8   0     1442.35     1296.96     26.57 o 
   4   8   0     1263.85     1273.28     22.83 o 
   5   8   0      904.78      929.74     20.38 o 
   6   8   0       99.34      116.47     11.28 o 
   7   8   0      183.83      212.28     13.10 o 
   8   8   0      185.63      178.76     18.95 o 
   9   8   0       56.26       63.25     13.91 o 
  10   8   0       38.41       35.40     20.28 o 
   1   9   0    24499.33    25773.78    283.74 o 
   2   9   0     1272.26     1163.11     30.61 o 
   3   9   0     4082.28     4200.48     56.86 o 
   4   9   0       53.82       61.24      5.96 o 
   5   9   0     1833.69     1751.53     30.35 o 
   6   9   0     2141.20     2045.28     35.26 o 
   7   9   0      271.88      281.27     18.09 o 
   8   9   0      618.98      570.56     24.41 o 
   9   9   0        5.36       29.22     10.95 o 
  10   9   0      148.81      149.34     26.85 o 
   0  10   0      647.41      665.20     27.82 o 
   1  10   0    13836.70    14011.24    158.08 o 
   2  10   0     2741.67     2928.62     45.32 o 
   3  10   0     4305.21     4543.50     60.95 o 
   4  10   0      282.75      310.01     11.37 o 
   5  10   0    12985.68    13218.58    143.09 o 
   6  10   0       15.62        7.88      5.24 o 
   7  10   0      844.78      834.65     22.31 o 
   8  10   0       82.14       88.75     12.45 o 
   9  10   0     1952.02     1944.95     65.91 o 
  10  10   0       68.60       94.55     23.36 o 
   1  11   0     9636.74     9998.78    131.37 o 
   2  11   0      179.98      195.19     10.85 o 
   3  11   0     3730.49     3653.55     51.56 o 
   4  11   0     3075.91     3271.39     44.53 o 
   5  11   0     3292.40     3172.60     45.96 o 
   6  11   0       88.38       89.76      8.51 o 
   7  11   0      112.80      114.09     10.03 o 
   8  11   0      631.28      622.91     25.19 o 
   9  11   0       12.34       52.67     12.32 o 
  10  11   0      138.97      139.96     26.62 o 
   0  12   0    27456.45    29324.88    623.83 o 
   1  12   0      473.40      449.60     19.21 o 
   2  12   0     7986.16     7766.20     97.13 o 
   3  12   0      131.59      164.00      9.32 o 
   4  12   0    17177.31    17846.87    185.09 o 
   5  12   0     7752.92     7728.32     90.95 o 
   6  12   0      373.58      375.17     15.46 o 
   7  12   0        7.72        6.04      6.47 o 
   8  12   0      204.23      227.47     17.76 o 
   9  12   0      984.89      890.61     37.56 o 
  10  12   0      220.97      160.86     32.40 o 
   1  13   0     1877.34     2055.78     29.62 o 
   2  13   0      878.78      836.62     21.01 o 
   3  13   0     1447.84     1426.22     26.64 o 
   4  13   0      318.18      260.54     12.88 o 
   5  13   0      233.84      198.87     11.36 o 
   6  13   0      956.20      864.48     21.91 o 
   7  13   0      712.20      705.24     24.56 o 
   8  13   0      829.28      769.23     28.05 o 
   9  13   0      178.04      234.75     22.83 o 
  10  13   0       14.29       28.03     15.98 o 
   0  14   0    44553.49    48034.55   1010.63 o 
   1  14   0     1057.98     1073.06     18.28 o 
   2  14   0    20561.50    21361.99    240.64 o 
   3  14   0     1225.58     1245.20     29.20 o 
   4  14   0     7347.62     7866.31     90.61 o 
   5  14   0      281.80      285.58     13.35 o 
   6  14   0       73.37       71.30      8.22 o 
   7  14   0      712.88      722.66     35.56 o 
   8  14   0       36.68       47.66      9.58 o 
   9  14   0      562.05      617.82     62.13 o 
  10  14   0       71.96       83.07     20.39 o 
   1  15   0     3644.51     3453.89     68.94 o 
   2  15   0     2068.59     2158.68     33.71 o 
   3  15   0     1356.49     1364.86     26.51 o 
   4  15   0     2049.75     2011.22     32.82 o 
   5  15   0      284.53      249.54     14.10 o 
   6  15   0      403.86      376.57     16.11 o 
   7  15   0      195.64      175.44     14.99 o 
   8  15   0       35.73       39.43      9.48 o 
   9  15   0       76.40       58.10     12.61 o 
  10  15   0        7.77       45.82     17.37 o 
   0  16   0     4519.80     4803.05    127.13 o 
   1  16   0    13376.06    13712.24    181.72 o 
   2  16   0        6.93        7.69      3.42 o 
   3  16   0      371.18      366.77     13.20 o 
   4  16   0      239.91      267.53     12.25 o 
   5  16   0     1585.80     1570.41     29.92 o 
   6  16   0      458.45      412.31     16.72 o 
   7  16   0      639.73      618.55     24.25 o 
   8  16   0       74.78      109.71     13.40 o 
   9  16   0       84.31       88.89     16.01 o 
  10  16   0      385.77      466.00     44.01 o 
   1  17   0      195.15      205.54     20.36 o 
   2  17   0       38.53       23.44      4.16 o 
   3  17   0        0.22        5.63      3.94 o 
   4  17   0        2.31        4.84      4.36 o 
   5  17   0      127.96      128.75      9.94 o 
   6  17   0       25.25       27.04      6.22 o 
   7  17   0       38.77       48.80     10.59 o 
   8  17   0       15.65       24.90      8.51 o 
   9  17   0        0.08       36.19     11.02 o 
  10  17   0        2.82       11.46     15.21 o 
   0  18   0      331.21      378.83     29.81 o 
   1  18   0    10164.45    10443.00    143.23 o 
   2  18   0        4.43       19.84      3.84 o 
   3  18   0      635.39      551.64     16.05 o 
   4  18   0      147.20      163.83     10.29 o 
   5  18   0      892.77      848.44     28.34 o 
   6  18   0      140.44      137.44     10.98 o 
   7  18   0     2379.28     2260.97     49.12 o 
   8  18   0       32.28       38.08      9.49 o 
   9  18   0      360.30      375.60     24.51 o 
  10  18   0      128.29      112.46     18.19 o 
   1  19   0      187.19      193.12     12.46 o 
   2  19   0        3.74        3.66      5.35 o 
   3  19   0       37.72       65.88      7.12 o 
   4  19   0     1963.68     1934.54     33.15 o 
   5  19   0       17.19       27.89      6.20 o 
   6  19   0      870.45      882.67     27.23 o 
   7  19   0        0.05       23.21      7.84 o 
   8  19   0       99.18      143.44     15.23 o 
   9  19   0      149.02      153.51     15.83 o 
   0  20   0      700.79      603.03     35.87 o 
   1  20   0     1020.05      956.67     22.96 o 
   2  20   0     4397.30     4398.89     60.15 o 
   3  20   0      228.95      240.09     11.73 o 
   4  20   0      313.52      294.83     13.66 o 
   5  20   0      758.58      702.66     35.07 o 
   6  20   0      528.29      533.77     22.89 o 
   7  20   0       31.09       49.31      9.82 o 
   8  20   0      624.90      682.90     29.27 o 
   9  20   0       42.72       56.38     13.86 o 
   1  21   0     1910.92     1836.88     35.99 o 
   2  21   0       56.68       88.51      5.93 o 
   3  21   0     1648.30     1536.96     29.85 o 
   4  21   0     3578.43     3403.88     49.83 o 
   5  21   0      750.28      723.55     29.50 o 
   6  21   0      472.99      463.45     22.58 o 
   7  21   0      149.02      135.02     14.12 o 
   8  21   0      593.13      504.30     31.54 o 
   9  21   0       14.99       24.15     12.00 o 
   0  22   0        0.32       -1.99      8.85 o 
   1  22   0      256.40      236.10     11.22 o 
   2  22   0     2266.41     2249.78     44.90 o 
   3  22   0     1329.16     1269.12     26.50 o 
   4  22   0      987.87      933.70     26.53 o 
   5  22   0      531.40      513.55     17.81 o 
   6  22   0      484.00      455.19     29.87 o 
   7  22   0      403.19      422.40     27.90 o 
   8  22   0       82.26       79.52     14.19 o 
   9  22   0       93.57      117.59     17.81 o 
   1  23   0     8324.17     8302.67    120.05 o 
   2  23   0      908.29      896.97     30.47 o 
   3  23   0      249.65      213.37     16.52 o 
   4  23   0      463.19      420.71     18.35 o 
   5  23   0      556.98      546.04     21.65 o 
   6  23   0     1021.92      918.13     39.12 o 
   7  23   0       61.15       60.81     20.46 o 
   8  23   0      286.48      338.85     28.94 o 
   9  23   0       14.08       33.34     12.58 o 
   0  24   0     2952.56     2691.16     94.05 o 
   1  24   0     3839.63     4115.85     89.59 o 
   2  24   0     3353.96     3320.26     60.24 o 
   3  24   0      167.04      166.53     12.46 o 
   4  24   0      159.49      178.45     18.31 o 
   5  24   0     1550.70     1564.00     37.88 o 
   6  24   0      911.41      907.41     34.22 o 
   7  24   0        6.54       15.66     10.27 o 
   8  24   0       13.73       20.85      9.99 o 
   9  24   0        1.04        8.93     11.67 o 
   1  25   0     2498.40     2449.56     67.07 o 
   2  25   0       32.61       52.81     11.75 o 
   3  25   0      234.49      254.38     14.87 o 
   4  25   0       67.87       68.40      9.97 o 
   5  25   0      313.53      370.15     19.42 o 
   6  25   0      242.69      232.72     20.97 o 
   7  25   0      381.82      405.94     28.44 o 
   8  25   0       50.71       58.50     13.04 o 
   9  25   0       30.42       41.20     14.07 o 
   0  26   0     5150.24     5192.63    153.51 o 
   1  26   0        0.30       12.79      8.42 o 
   2  26   0     2978.02     2937.70     73.61 o 
   3  26   0        0.14       -2.25      6.73 o 
   4  26   0     1189.91     1195.63     36.28 o 
   5  26   0      696.11      639.74     24.14 o 
   6  26   0      342.32      336.50     24.97 o 
   7  26   0      152.57      146.35     18.52 o 
   8  26   0      178.13      224.14     41.57 o 
   1  27   0       56.46       59.38     12.23 o 
   2  27   0      282.92      261.70     23.54 o 
   3  27   0     2024.44     2035.61     49.42 o 
   4  27   0       27.25       32.74      8.82 o 
   5  27   0       17.45       20.18      8.53 o 
   6  27   0      544.15      540.99     38.94 o 
   7  27   0       46.25       43.09     14.98 o 
   8  27   0       32.63       71.43     18.10 o 
   0  28   0     1235.57     1203.67     62.33 o 
   1  28   0       44.21       54.36     12.06 o 
   2  28   0      316.40      339.14     26.77 o 
   3  28   0      104.45      117.72     10.92 o 
   4  28   0      174.45      157.21     19.79 o 
   5  28   0      350.46      358.44     31.97 o 
   6  28   0       62.82       76.18     16.80 o 
   7  28   0        2.86       18.98     20.44 o 
   8  28   0        0.74       14.36     13.14 o 
   1  29   0      788.89      769.90     35.00 o 
   2  29   0      364.34      308.78     21.57 o 
   3  29   0      276.67      289.91     16.90 o 
   4  29   0       98.82      104.62     13.85 o 
   5  29   0        0.87        2.59     11.96 o 
   6  29   0      175.67      167.68     23.64 o 
   7  29   0       62.97       59.81     16.98 o 
   8  29   0      312.00      316.90     36.11 o 
   0  30   0       94.11       93.09     22.72 o 
   1  30   0       88.01       75.98     11.58 o 
   2  30   0       14.54        1.12      6.53 o 
   3  30   0      191.48      210.46     18.81 o 
   4  30   0       49.15       36.64     10.00 o 
   5  30   0      733.95      800.26     41.62 o 
   6  30   0       55.34       51.94     15.57 o 
   7  30   0      579.12      566.88     43.84 o 
   8  30   0       12.49       21.10     15.18 o 
   1  31   0      331.39      291.31     34.28 o 
   2  31   0       27.14       28.10     11.15 o 
   3  31   0     2439.40     2494.08     59.46 o 
   4  31   0       98.28      103.86     14.22 o 
   5  31   0       35.08       43.30     13.96 o 
   6  31   0      231.78      219.84     27.25 o 
   7  31   0      484.14      500.48     42.31 o 
   0  32   0      209.02      224.58     22.64 o 
   1  32   0      649.26      684.11     24.19 o 
   2  32   0      274.70      239.24     16.97 o 
   3  32   0      169.96      188.13     17.94 o 
   4  32   0     1178.66     1154.24     38.94 o 
   5  32   0      905.15     1025.33     50.33 o 
   6  32   0        5.61       21.34     13.05 o 
   7  32   0     1106.64     1017.51     59.74 o 
   1  33   0      787.49      779.01     26.27 o 
   2  33   0      269.39      230.18     16.80 o 
   3  33   0      241.86      283.29     22.55 o 
   4  33   0      457.85      436.85     28.20 o 
   5  33   0      132.02      131.46     25.15 o 
   6  33   0      672.21      696.39     48.21 o 
   7  33   0      140.50      187.85     26.40 o 
   0  34   0     1183.52     1068.21     47.42 o 
   1  34   0        2.69       22.59      7.06 o 
   2  34   0     1148.31     1084.97     31.79 o 
   3  34   0       10.98       12.84      8.23 o 
   4  34   0      186.56      165.96     18.33 o 
   5  34   0      119.83      107.43     20.66 o 
   6  34   0      115.63      138.48     23.18 o 
   7  34   0       64.27       52.46     17.99 o 
   1  35   0      871.18      897.01     29.44 o 
   2  35   0       18.97       38.43      8.54 o 
   3  35   0      270.08      285.34     23.64 o 
   4  35   0      332.72      370.13     35.04 o 
   5  35   0      498.65      463.08     39.83 o 
   6  35   0      751.32      657.08     48.88 o 
   0  36   0      615.71      657.72     37.90 o 
   1  36   0       17.14       28.30      8.80 o 
   2  36   0        0.08       -4.30      7.24 o 
   3  36   0        1.31       20.46      9.75 o 
   4  36   0       61.73       82.16     18.50 o 
   5  36   0      571.49      549.41     43.66 o 
   6  36   0       14.08       19.72     13.26 o 
   1  37   0       77.33       79.09     11.80 o 
   2  37   0       54.60       50.04     12.28 o 
   3  37   0     1609.94     1629.18     63.80 o 
   4  37   0        1.74       -7.22     10.76 o 
   5  37   0       15.69       23.08     13.45 o 
   0  38   0        1.75        0.66      9.85 o 
   1  38   0      548.84      580.40     27.82 o 
   2  38   0      475.29      469.33     53.25 o 
   3  38   0       51.30       48.81     12.79 o 
   4  38   0       40.58       52.08     16.29 o 
   5  38   0       29.03       34.43     18.17 o 
   1  39   0       67.64       85.20     23.03 o 
   2  39   0       10.82       16.42     10.14 o 
   3  39   0        2.71       11.91      9.95 o 
   4  39   0        6.30       17.33     13.15 o 
   5  39   0       62.74       38.10     16.06 o 
   0  40   0      502.89      476.21     37.33 o 
   1  40   0       46.70       44.20     10.24 o 
   2  40   0        4.72       28.63     17.10 o 
   3  40   0      110.94      109.20     20.85 o 
   4  40   0       69.78       46.49     32.44 o 
   1  41   0      143.72      120.85     14.61 o 
   2  41   0      780.67      867.22     65.16 o 
   3  41   0       57.35       90.74     20.69 o 
   4  41   0       81.25       43.92     17.26 o 
   0  42   0        8.64       13.39     12.91 o 
   1  42   0      168.82      170.98     16.84 o 
   2  42   0        1.45       39.17     13.01 o 
   3  42   0      183.61      190.35     27.81 o 
   1  43   0      145.82      216.81     34.14 o 
   2  43   0      119.36      166.75     20.70 o 
   0  44   0       13.22       28.75     15.70 o 
 -11   1   1       20.88       21.51     14.06 o 
 -10   1   1       24.48       60.62     16.61 o 
  -9   1   1      971.78     1037.68     46.90 o 
  -8   1   1      972.45      975.90     29.88 o 
  -7   1   1       15.82       24.13      6.90 o 
  -6   1   1      442.01      435.40     11.96 o 
  -5   1   1       35.17       57.90      6.31 o 
  -4   1   1      191.36      254.04     10.22 o 
  -3   1   1     2162.10     2351.99     58.19 o 
  -2   1   1    25394.72    26951.23    363.21 o 
  -1   1   1      841.70      839.71     11.47 o 
   0   1   1     2750.45     2909.99     31.35 o 
   1   1   1       26.48       17.46      1.80 o 
   2   1   1     9701.74    11300.68    103.80 o 
   3   1   1      142.87      158.84      6.21 o 
   4   1   1     4168.89     4658.12     50.43 o 
   5   1   1     1295.81     1368.41     23.03 o 
   6   1   1      202.45      229.31     10.35 o 
   7   1   1      110.18      104.58     10.60 o 
   8   1   1      708.23      746.82     47.06 o 
   9   1   1       25.79       25.08     13.48 o 
  10   1   1      400.21      394.07     42.51 o 
 -11   2   1      521.61      477.43     46.47 o 
 -10   2   1      475.00      524.85     45.37 o 
  -9   2   1       48.79       75.23     11.15 o 
  -8   2   1       80.11       91.07     11.22 o 
  -7   2   1     1331.93     1370.61     28.12 o 
  -6   2   1      879.18      856.72     16.91 o 
  -5   2   1     4012.67     4106.17     46.53 o 
  -4   2   1       17.10        5.02      3.26 o 
  -3   2   1    34049.09    38114.13    419.00 o 
  -2   2   1     3755.10     3940.53     39.51 o 
  -1   2   1       18.17        4.47      2.79 o 
   0   2   1      374.78      375.92      5.90 o 
   1   2   1    23195.39    25194.52    365.13 o 
   2   2   1     1341.80     1367.47     17.04 o 
   3   2   1    22044.87    24184.75    216.91 o 
   4   2   1        0.30        3.24      2.54 o 
   5   2   1     2634.11     2941.44     41.91 o 
   6   2   1     1257.54     1304.20     22.89 o 
   7   2   1     1602.72     1584.28     31.01 o 
   8   2   1      171.04      234.28     28.71 o 
   9   2   1      265.89      216.34     34.59 o 
  10   2   1      344.34      329.90     57.43 o 
 -11   3   1       67.07       57.55     33.52 o 
 -10   3   1      219.92      217.78     29.66 o 
  -9   3   1       18.59       21.43      8.30 o 
  -8   3   1       12.44       20.86      7.66 o 
  -7   3   1      834.18      853.55     21.73 o 
  -6   3   1      577.14      596.23     19.32 o 
  -5   3   1     1042.28     1221.64     32.08 o 
  -4   3   1     2410.04     2747.06     36.01 o 
  -3   3   1     1313.51     1415.96     30.17 o 
  -2   3   1      692.85      808.70     11.38 o 
  -1   3   1    23147.70    23630.98    254.39 o 
   0   3   1      357.92      355.62      5.97 o 
   1   3   1     1305.68     1315.34     21.13 o 
   2   3   1       75.35       85.37      5.06 o 
   3   3   1    10831.64    11900.70    165.87 o 
   4   3   1     2233.71     2497.31     34.14 o 
   5   3   1      323.70      343.51     10.74 o 
   6   3   1     1641.10     1718.59     36.04 o 
   7   3   1     1169.79     1195.64     34.92 o 
   8   3   1      310.12      282.87     31.98 o 
   9   3   1      335.67      331.58     36.37 o 
  10   3   1       12.37       20.61     16.90 o 
 -11   4   1        7.99        9.70     15.14 o 
 -10   4   1      663.40      605.15     48.04 o 
  -9   4   1       29.52       35.91     11.59 o 
  -8   4   1       12.92       12.69      6.90 o 
  -7   4   1      133.50      130.85     10.35 o 
  -6   4   1      600.02      604.97     13.50 o 
  -5   4   1     1515.60     1470.17     24.97 o 
  -4   4   1      626.28      742.46     13.98 o 
  -3   4   1    26700.87    28634.93    318.16 o 
  -2   4   1     1023.83     1022.18     14.64 o 
  -1   4   1    11530.24    12584.21    113.35 o 
   0   4   1       68.23       54.40      2.98 o 
   1   4   1    45475.50    46580.61    410.10 o 
   2   4   1      851.97      828.81     12.14 o 
   3   4   1     9924.22    10623.18    100.07 o 
   4   4   1       70.70       75.27      5.29 o 
   5   4   1     3357.08     3327.44     40.55 o 
   6   4   1      520.25      554.61     15.80 o 
   7   4   1     1613.64     1596.27     53.23 o 
   8   4   1       48.47       57.09     16.08 o 
   9   4   1       11.79       39.90     15.16 o 
  10   4   1      172.03      209.84     32.08 o 
 -11   5   1       43.43       42.93     16.86 o 
 -10   5   1      258.33      357.61     76.71 o 
  -9   5   1      126.30      159.34     18.94 o 
  -8   5   1      551.38      534.21     24.41 o 
  -7   5   1     1105.30     1039.25     24.41 o 
  -6   5   1      844.56      880.37     20.89 o 
  -5   5   1      189.50      210.03     12.50 o 
  -4   5   1     1222.01     1183.25     24.62 o 
  -3   5   1      391.93      328.35     24.04 o 
  -2   5   1     2727.68     2618.14     27.44 o 
  -1   5   1     2064.02     2166.38     26.97 o 
   0   5   1        8.02        7.66      1.88 o 
   1   5   1     5078.62     5375.91     51.58 o 
   2   5   1     6528.71     6761.20     72.30 o 
   3   5   1      913.26      929.82     14.73 o 
   4   5   1       46.51       89.46      7.43 o 
   5   5   1      475.49      450.98     12.29 o 
   6   5   1      435.02      434.40     16.28 o 
   7   5   1      317.59      336.77     18.40 o 
   8   5   1      153.20      163.84     24.82 o 
   9   5   1      284.63      283.75     34.10 o 
  10   5   1      144.73      159.40     51.85 o 
 -11   6   1      173.73      188.09     30.82 o 
 -10   6   1        0.34        4.92     12.24 o 
  -9   6   1      738.71      720.40     35.11 o 
  -8   6   1      889.96      824.44     27.28 o 
  -7   6   1     1734.45     1655.06     34.97 o 
  -6   6   1       50.87       61.49      7.13 o 
  -5   6   1      705.50      724.68     20.37 o 
  -4   6   1       73.86       73.74      7.26 o 
  -3   6   1    12635.84    13336.78    154.86 o 
  -2   6   1      937.80      813.57     13.01 o 
  -1   6   1       29.01       25.40      3.27 o 
   0   6   1      392.57      400.22      7.36 o 
   1   6   1     2067.89     2179.65     23.95 o 
   2   6   1    11875.02    12445.77    120.10 o 
   3   6   1       25.36       30.40      3.45 o 
   4   6   1      163.62      172.77      7.30 o 
   5   6   1     3827.78     4050.20     47.00 o 
   6   6   1     3302.76     3400.96     76.50 o 
   7   6   1      617.70      567.23     22.14 o 
   8   6   1      714.10      687.25     32.40 o 
   9   6   1      434.04      599.03    151.95 o 
  10   6   1      199.89      228.37     32.52 o 
 -11   7   1      193.97      210.95     39.09 o 
 -10   7   1       38.56       51.78     12.75 o 
  -9   7   1      108.33       98.42     15.92 o 
  -8   7   1      301.01      332.69     22.97 o 
  -7   7   1        0.35        6.65      4.97 o 
  -6   7   1     2815.20     2831.94     43.60 o 
  -5   7   1       44.05       74.35      8.11 o 
  -4   7   1      191.41      216.71     11.47 o 
  -3   7   1       88.77       84.85      6.95 o 
  -2   7   1    13534.13    13781.77    164.21 o 
  -1   7   1      636.06      644.73      9.83 o 
   0   7   1     2931.35     2940.33     36.88 o 
   1   7   1    15425.33    15975.29    144.03 o 
   2   7   1      206.91      236.13      6.70 o 
   3   7   1      632.15      641.57     11.91 o 
   4   7   1     3161.79     3340.16     38.95 o 
   5   7   1       69.06       84.58      6.14 o 
   6   7   1      503.42      558.52     24.64 o 
   7   7   1      395.33      419.02     20.72 o 
   8   7   1      107.37      153.35     21.42 o 
   9   7   1      302.66      267.78     33.14 o 
  10   7   1      296.59      336.48     40.91 o 
 -11   8   1      193.90      204.11     31.58 o 
 -10   8   1       14.76       44.22     13.04 o 
  -9   8   1      278.22      296.97     24.99 o 
  -8   8   1     3654.64     3495.83     80.36 o 
  -7   8   1      839.16      809.41     22.06 o 
  -6   8   1      199.48      204.68     12.06 o 
  -5   8   1     2550.69     2546.33     43.91 o 
  -4   8   1        0.11        5.32      3.70 o 
  -3   8   1       45.73       36.67      5.15 o 
  -2   8   1     5736.09     5541.71     59.85 o 
  -1   8   1     6006.75     5767.10     60.89 o 
   0   8   1     9787.33     9992.37    132.31 o 
   1   8   1     1216.66     1237.56     30.83 o 
   2   8   1    11587.23    12142.13    112.53 o 
   3   8   1     1759.59     1774.38     23.21 o 
   4   8   1        6.01        6.31      2.99 o 
   5   8   1      847.75      901.18     16.88 o 
   6   8   1     9322.49     9329.07    107.83 o 
   7   8   1       78.31       97.37     10.99 o 
   8   8   1      874.02      834.90     34.85 o 
   9   8   1      441.08      479.49     43.79 o 
  10   8   1       76.86       83.76     24.26 o 
 -11   9   1      614.98      623.67     52.24 o 
 -10   9   1      500.30      515.62     34.39 o 
  -9   9   1       28.77       33.88     11.40 o 
  -8   9   1       16.83       55.97      8.23 o 
  -7   9   1     2361.86     2253.40     42.57 o 
  -6   9   1     1980.75     1899.57     33.89 o 
  -5   9   1        0.37        1.52      4.26 o 
  -4   9   1     2747.70     2845.13     45.08 o 
  -3   9   1     4278.92     4609.92     61.83 o 
  -2   9   1      134.44      140.29      5.63 o 
  -1   9   1      115.08       95.06      4.13 o 
   0   9   1       91.51       85.12      4.13 o 
   1   9   1    21076.34    21648.74    193.90 o 
   2   9   1      417.97      420.14     13.55 o 
   3   9   1     1649.35     1529.91     21.22 o 
   4   9   1        4.61        6.31      3.18 o 
   5   9   1     1258.14     1263.57     21.03 o 
   6   9   1        7.16       19.93      8.55 o 
   7   9   1      601.14      590.26     23.17 o 
   8   9   1      208.61      174.87     19.30 o 
   9   9   1      372.68      439.22     42.11 o 
  10   9   1       42.28       59.33     19.95 o 
 -10  10   1       33.38       84.25     15.56 o 
  -9  10   1      172.19      182.33     19.85 o 
  -8  10   1      998.68     1000.19     26.24 o 
  -7  10   1      919.94      935.47     24.15 o 
  -6  10   1       22.90       11.86      5.31 o 
  -5  10   1       79.71       86.93      8.76 o 
  -4  10   1      831.39      769.52     19.73 o 
  -3  10   1     1276.02     1233.95     19.54 o 
  -2  10   1     1711.58     1716.76     30.72 o 
  -1  10   1     9313.84     8733.94     90.19 o 
   0  10   1     5346.31     5478.75     59.58 o 
   1  10   1     6873.67     7021.24     67.97 o 
   2  10   1     3436.85     3612.92     39.28 o 
   3  10   1     3013.85     3222.30     37.06 o 
   4  10   1      471.48      475.23     11.12 o 
   5  10   1    12845.28    13535.61    145.56 o 
   6  10   1        1.25       10.25      6.06 o 
   7  10   1       65.30       71.18     12.02 o 
   8  10   1       21.74       28.99      8.86 o 
   9  10   1      286.99      293.20     43.48 o 
  10  10   1      203.69      268.69     36.07 o 
 -10  11   1       19.35       21.29     13.94 o 
  -9  11   1       63.70       70.42     20.94 o 
  -8  11   1      939.01      916.02     25.14 o 
  -7  11   1     1367.25     1277.44     39.95 o 
  -6  11   1      303.05      295.95     14.32 o 
  -5  11   1      725.79      574.09     18.43 o 
  -4  11   1       15.19        8.52      3.87 o 
  -3  11   1     7561.38     7749.64     83.58 o 
  -2  11   1      363.83      374.42      9.84 o 
  -1  11   1     1010.58     1077.07     47.75 o 
   0  11   1     1107.68     1048.75     15.60 o 
   1  11   1     1711.10     1502.57     19.74 o 
   2  11   1      347.48      402.39      9.49 o 
   3  11   1      507.22      486.44     10.96 o 
   4  11   1     2918.86     2752.10     34.22 o 
   5  11   1     4757.45     4829.40     62.70 o 
   6  11   1      868.17      810.01     24.96 o 
   7  11   1        0.05       -1.12      9.24 o 
   8  11   1      282.46      254.94     18.78 o 
   9  11   1      831.20      742.09     52.43 o 
  10  11   1      122.02       93.73     23.36 o 
 -10  12   1      103.81      134.83     18.24 o 
  -9  12   1       14.97       15.20      9.62 o 
  -8  12   1       54.70       64.15      8.80 o 
  -7  12   1      201.33      189.01     12.93 o 
  -6  12   1      863.82      845.44     21.67 o 
  -5  12   1      243.78      224.28     13.39 o 
  -4  12   1      781.32      827.53     20.62 o 
  -3  12   1     1594.80     1644.44     29.86 o 
  -2  12   1     5556.28     5572.74     61.72 o 
  -1  12   1     5447.58     5214.11     64.58 o 
   0  12   1     4223.79     4333.49     54.46 o 
   1  12   1     1046.85     1082.05     16.12 o 
   2  12   1     4404.53     4649.36     49.27 o 
   3  12   1      145.86      149.09      6.92 o 
   4  12   1     1223.38     1146.93     19.04 o 
   5  12   1      116.77      133.90     12.34 o 
   6  12   1      738.73      711.29     23.66 o 
   7  12   1       90.42       89.24     11.13 o 
   8  12   1        0.19        8.78      7.49 o 
   9  12   1        6.14        7.20     14.22 o 
  10  12   1        0.76      -14.90     29.93 o 
 -10  13   1       76.51       46.96     12.73 o 
  -9  13   1      627.45      606.70     34.55 o 
  -8  13   1      303.94      280.94     20.55 o 
  -7  13   1       82.15       91.24      9.21 o 
  -6  13   1     2871.49     2709.29     43.64 o 
  -5  13   1      895.33      829.23     22.65 o 
  -4  13   1       52.88       73.94      7.77 o 
  -3  13   1      411.27      476.76     11.21 o 
  -2  13   1     3280.72     3437.18     46.93 o 
  -1  13   1       53.07       57.46      5.16 o 
   0  13   1      563.80      641.63     12.37 o 
   1  13   1       41.30       21.16      3.15 o 
   2  13   1     3381.62     3300.55     37.79 o 
   3  13   1      701.83      678.02     13.60 o 
   4  13   1      231.68      229.59      9.09 o 
   5  13   1       98.73      113.46      8.91 o 
   6  13   1     2890.41     2729.66     88.96 o 
   7  13   1      114.29      172.63     14.78 o 
   8  13   1      198.96      203.50     17.38 o 
   9  13   1       53.20       43.50     17.03 o 
  10  13   1       33.94       42.46     18.87 o 
 -10  14   1       35.41       44.67     13.26 o 
  -9  14   1      430.95      422.70     29.73 o 
  -8  14   1      501.55      474.38     24.28 o 
  -7  14   1      444.29      460.99     22.09 o 
  -6  14   1      481.56      434.83     17.07 o 
  -5  14   1     1058.91     1058.20     26.15 o 
  -4  14   1     2563.83     2498.24     54.29 o 
  -3  14   1     1347.52     1399.86     27.12 o 
  -2  14   1    12127.78    12477.97    128.51 o 
  -1  14   1      748.57      764.07     16.41 o 
   0  14   1      322.81      332.04     14.81 o 
   1  14   1      371.27      367.97     12.56 o 
   2  14   1     7536.52     8032.32     79.79 o 
   3  14   1     1112.29     1114.98     18.55 o 
   4  14   1     6859.77     6508.44     69.11 o 
   5  14   1      869.29      850.98     20.44 o 
   6  14   1      371.46      373.71     19.98 o 
   7  14   1      919.05      928.35     29.31 o 
   8  14   1      806.00      805.87     29.86 o 
   9  14   1        2.43      -14.46     16.78 o 
  10  14   1      585.67      639.47     52.89 o 
 -10  15   1       54.08       61.24     14.68 o 
  -9  15   1        2.44       14.23     10.55 o 
  -8  15   1      438.11      433.07     23.57 o 
  -7  15   1       10.77        9.68      5.61 o 
  -6  15   1      669.66      587.75     18.34 o 
  -5  15   1      208.76      194.51     13.18 o 
  -4  15   1        0.27        9.89      4.30 o 
  -3  15   1        9.10        7.96      2.96 o 
  -2  15   1      311.62      283.93      8.67 o 
  -1  15   1      584.86      544.02     13.76 o 
   0  15   1     5303.47     6013.68     75.53 o 
   1  15   1      304.51      260.72     11.66 o 
   2  15   1     2405.49     2342.89     29.91 o 
   3  15   1       13.77       10.67      3.41 o 
   4  15   1        1.78        1.76      3.89 o 
   5  15   1      210.02      185.21     11.07 o 
   6  15   1       41.69       27.05      7.21 o 
   7  15   1       64.02       83.09     11.44 o 
   8  15   1      729.96      695.72     28.18 o 
   9  15   1      183.77      162.00     26.54 o 
 -10  16   1       24.19       28.31     12.09 o 
  -9  16   1     1601.10     1547.83     47.51 o 
  -8  16   1      268.28      273.33     19.44 o 
  -7  16   1       69.94       76.65      9.30 o 
  -6  16   1      231.05      235.17     13.57 o 
  -5  16   1     1971.70     1940.32     38.06 o 
  -4  16   1      945.45      957.12     18.11 o 
  -3  16   1     1270.80     1356.72     23.42 o 
  -2  16   1       13.05       31.15      3.81 o 
  -1  16   1      487.92      576.13     15.87 o 
   0  16   1     1413.08     1475.93     27.66 o 
   1  16   1     1618.73     1565.05     23.81 o 
   2  16   1     1517.31     1521.12     22.48 o 
   3  16   1     1142.44     1039.42     18.36 o 
   4  16   1     1729.24     1640.66     25.36 o 
   5  16   1     1772.92     1776.02     32.21 o 
   6  16   1       94.72      110.55     11.64 o 
   7  16   1      415.19      386.01     22.16 o 
   8  16   1      177.83      207.75     17.94 o 
   9  16   1      111.01      146.29     25.11 o 
 -10  17   1       89.56       80.43     16.22 o 
  -9  17   1      154.27      178.62     17.10 o 
  -8  17   1      636.74      598.26     36.72 o 
  -7  17   1      867.71      839.35     23.46 o 
  -6  17   1      153.77      165.06     11.82 o 
  -5  17   1     5543.03     5185.43     75.98 o 
  -4  17   1      159.60      168.40      7.82 o 
  -3  17   1     4838.07     5145.78     60.95 o 
  -2  17   1      785.18      739.40     14.20 o 
  -1  17   1      429.18      402.94     12.30 o 
   0  17   1        3.96        2.27      3.42 o 
   1  17   1     3357.13     3163.30     40.48 o 
   2  17   1     4748.80     4974.26     60.10 o 
   3  17   1      752.45      722.84     17.18 o 
   4  17   1     3156.38     3079.49     45.05 o 
   5  17   1     2839.10     2729.33     42.98 o 
   6  17   1       64.21       70.43      9.95 o 
   7  17   1     1059.40     1042.14     32.96 o 
   8  17   1      484.95      481.31     25.95 o 
   9  17   1      153.72      174.19     21.82 o 
 -10  18   1      129.54       97.36     17.34 o 
  -9  18   1       40.56       40.59     10.41 o 
  -8  18   1       27.79       28.74      8.99 o 
  -7  18   1      203.70      221.37     14.34 o 
  -6  18   1        0.04        6.38      5.33 o 
  -5  18   1       42.05       58.04      9.77 o 
  -4  18   1      399.12      411.34     12.05 o 
  -3  18   1    12893.38    13756.59    144.08 o 
  -2  18   1      676.02      721.47     17.80 o 
  -1  18   1      265.83      307.38     11.16 o 
   0  18   1      196.65      161.78     16.40 o 
   1  18   1     1436.71     1417.16     22.66 o 
   2  18   1      176.05      177.50      8.82 o 
   3  18   1        5.24        6.80      3.97 o 
   4  18   1     2022.28     1913.37     33.01 o 
   5  18   1       76.74       80.95      9.84 o 
   6  18   1      415.94      442.30     22.13 o 
   7  18   1      341.95      381.45     22.45 o 
   8  18   1       81.53      114.76     14.16 o 
   9  18   1      200.29      234.57     23.29 o 
 -10  19   1       72.22       72.99     28.81 o 
  -9  19   1        0.19        6.29      8.42 o 
  -8  19   1      155.76      164.18     15.90 o 
  -7  19   1        6.56        4.05      5.56 o 
  -6  19   1     2547.19     2412.86     41.94 o 
  -5  19   1       23.02       31.73      6.90 o 
  -4  19   1      311.02      324.54     11.07 o 
  -3  19   1       72.76       81.09      6.25 o 
  -2  19   1      189.61      173.11      9.83 o 
  -1  19   1       63.34       64.47      6.29 o 
   0  19   1       28.01       31.19      5.06 o 
   1  19   1      681.74      654.05     15.62 o 
   2  19   1     2881.43     3003.49     42.83 o 
   3  19   1       96.45       99.00      7.85 o 
   4  19   1      884.66      937.34     45.22 o 
   5  19   1       38.26       35.79      7.46 o 
   6  19   1       76.55       77.55     10.67 o 
   7  19   1     1411.32     1287.43     36.66 o 
   8  19   1      160.85      167.26     16.77 o 
   9  19   1      281.54      317.99     22.74 o 
 -10  20   1       71.24       83.61     20.63 o 
  -9  20   1       80.48       96.88     15.39 o 
  -8  20   1      169.43      148.58     15.48 o 
  -7  20   1        2.78        0.42      6.28 o 
  -6  20   1       63.34       54.96      7.85 o 
  -5  20   1     1037.69      975.78     25.87 o 
  -4  20   1     5108.82     5174.04     63.56 o 
  -3  20   1        9.82        8.37      3.56 o 
  -2  20   1       26.13       21.00      4.81 o 
  -1  20   1       14.31       18.44      5.81 o 
   0  20   1     1193.51     1158.35     22.91 o 
   1  20   1     1141.04     1169.24     20.21 o 
   2  20   1      215.28      208.81      9.61 o 
   3  20   1      104.21       96.12      8.79 o 
   4  20   1     1218.63     1144.20     31.11 o 
   5  20   1      621.78      578.76     22.39 o 
   6  20   1       62.84       80.83     10.56 o 
   7  20   1      334.30      375.30     22.94 o 
   8  20   1      721.44      788.06     30.13 o 
   9  20   1       10.50       13.92     10.60 o 
  -9  21   1        4.29        4.75      9.93 o 
  -8  21   1      160.63      166.40     18.67 o 
  -7  21   1      467.59      450.14     27.79 o 
  -6  21   1      892.80      799.45     26.03 o 
  -5  21   1      896.53      836.77     23.84 o 
  -4  21   1       15.45       31.16      5.41 o 
  -3  21   1     1687.31     1699.94     27.20 o 
  -2  21   1       91.51       62.88      6.72 o 
  -1  21   1       13.57       19.85      6.29 o 
   0  21   1      688.26      683.09     35.93 o 
   1  21   1       32.93       51.45      4.65 o 
   2  21   1       90.80      107.33      7.37 o 
   3  21   1      243.10      213.28     11.27 o 
   4  21   1      525.61      514.55     16.93 o 
   5  21   1        4.25        5.10      5.46 o 
   6  21   1      634.90      606.88     25.52 o 
   7  21   1      118.87      113.67     13.73 o 
   8  21   1       88.70      104.49     15.36 o 
   9  21   1       29.28       18.27     11.83 o 
  -9  22   1       21.18       20.26     11.46 o 
  -8  22   1     1034.78     1014.46     38.97 o 
  -7  22   1      120.28      154.10     17.62 o 
  -6  22   1       19.92       22.79      8.68 o 
  -5  22   1      155.78      149.29     14.57 o 
  -4  22   1     2891.22     2788.04     56.74 o 
  -3  22   1      555.12      611.43     18.08 o 
  -2  22   1       99.03      115.93      8.96 o 
  -1  22   1        1.68       13.88      7.05 o 
   0  22   1     1282.42     1242.09     24.31 o 
   1  22   1     1716.46     1729.46     30.85 o 
   2  22   1     1436.57     1447.69     25.48 o 
   3  22   1        3.62       10.65      4.84 o 
   4  22   1      173.05      172.91     11.13 o 
   5  22   1      585.74      541.41     22.33 o 
   6  22   1       68.74       75.65     10.96 o 
   7  22   1        2.57       15.00      9.75 o 
   8  22   1      186.80      154.03     18.58 o 
   9  22   1      399.78      410.77     34.17 o 
  -9  23   1       59.86       85.39     15.43 o 
  -8  23   1      160.34      174.68     31.35 o 
  -7  23   1      934.84      883.55     68.77 o 
  -6  23   1       89.28       79.10     10.38 o 
  -5  23   1      128.34      110.73     12.92 o 
  -4  23   1       29.78       30.53      8.62 o 
  -3  23   1     2158.10     2062.15     39.44 o 
  -2  23   1       41.49       47.59      8.02 o 
  -1  23   1     9883.75    10148.98    124.75 o 
   0  23   1      774.01      836.36     18.87 o 
   1  23   1     3403.94     3328.34     50.52 o 
   2  23   1      188.57      213.89     21.64 o 
   3  23   1      898.35      924.83     26.60 o 
   4  23   1     2523.80     2537.43     56.38 o 
   5  23   1       38.27       51.92     10.48 o 
   6  23   1      623.42      599.88     30.47 o 
   7  23   1      235.97      243.54     22.50 o 
   8  23   1        1.86       10.54      9.57 o 
   9  23   1        0.13       -1.47     13.46 o 
  -9  24   1       17.04        5.03     19.91 o 
  -8  24   1      142.87      169.34     19.45 o 
  -7  24   1      527.29      497.52     29.99 o 
  -6  24   1       49.92       33.30      8.31 o 
  -5  24   1     2009.87     1943.69     58.18 o 
  -4  24   1      112.81      126.90     13.59 o 
  -3  24   1      344.06      362.17     15.01 o 
  -2  24   1      179.51      186.21     11.39 o 
  -1  24   1     1039.82     1059.72     35.01 o 
   0  24   1     2052.25     1986.17     44.49 o 
   1  24   1     3270.31     3201.61     61.48 o 
   2  24   1     1587.92     1554.34     39.07 o 
   3  24   1     3687.29     3705.94     59.44 o 
   4  24   1      108.47       97.19     10.68 o 
   5  24   1      956.74      910.46     44.93 o 
   6  24   1       30.58       39.83     23.55 o 
   7  24   1      131.66      136.70     17.53 o 
   8  24   1       15.87       30.14     11.20 o 
  -9  25   1      240.65      250.79     25.63 o 
  -8  25   1      806.12      739.54     36.66 o 
  -7  25   1      296.08      285.44     24.12 o 
  -6  25   1      174.88      191.28     15.53 o 
  -5  25   1       92.20      113.58     13.96 o 
  -4  25   1      531.59      537.72     23.65 o 
  -3  25   1      895.38      819.40     33.14 o 
  -2  25   1      467.40      477.49     16.48 o 
  -1  25   1     1926.12     1834.81     49.94 o 
   0  25   1      142.72      159.29     14.35 o 
   1  25   1      191.25      191.03     15.57 o 
   2  25   1     1222.17     1200.86     45.51 o 
   3  25   1      555.29      556.56     25.06 o 
   4  25   1      152.57      165.10     13.50 o 
   5  25   1     2207.97     2106.30     53.79 o 
   6  25   1      251.01      306.04     23.98 o 
   7  25   1      206.06      196.07     20.45 o 
   8  25   1       98.50      107.25     21.60 o 
  -9  26   1      267.01      280.77     26.60 o 
  -8  26   1        0.77       11.27      9.44 o 
  -7  26   1      727.03      676.21     36.24 o 
  -6  26   1      646.45      655.09     30.28 o 
  -5  26   1      193.07      207.19     15.54 o 
  -4  26   1     2262.81     2187.54     53.22 o 
  -3  26   1      342.96      347.48     18.47 o 
  -2  26   1     3453.86     3410.88     64.70 o 
  -1  26   1        0.45       11.63      5.98 o 
   0  26   1     1313.65     1306.13     38.26 o 
   1  26   1      624.39      588.12     23.81 o 
   2  26   1      260.59      274.48     18.80 o 
   3  26   1      759.01      778.74     28.19 o 
   4  26   1      107.54      109.04     13.54 o 
   5  26   1      140.25      128.65     19.50 o 
   6  26   1      446.74      517.28     30.41 o 
   7  26   1      275.35      369.48     27.84 o 
   8  26   1      321.00      298.71     26.28 o 
  -8  27   1        1.36       -4.21     10.16 o 
  -7  27   1       14.52       39.80     13.78 o 
  -6  27   1      672.25      592.60     25.66 o 
  -5  27   1        3.53       -4.54      6.13 o 
  -4  27   1      119.05      137.86     18.84 o 
  -3  27   1      129.03      142.93     13.49 o 
  -2  27   1     1126.98     1103.07     45.03 o 
  -1  27   1       55.99       78.18     11.31 o 
   0  27   1      268.49      317.65     19.89 o 
   1  27   1      441.18      465.76     30.10 o 
   2  27   1     3119.95     3043.00     67.69 o 
   3  27   1        0.31       -3.25      5.82 o 
   4  27   1      875.03      896.82     31.47 o 
   5  27   1       98.64      135.42     20.90 o 
   6  27   1        2.32       30.51     12.15 o 
   7  27   1        0.12       20.52     12.06 o 
   8  27   1       24.03       41.50     15.68 o 
  -8  28   1      792.88      737.71     60.81 o 
  -7  28   1     1032.72     1065.22     53.60 o 
  -6  28   1       11.23       11.03      9.91 o 
  -5  28   1      178.54      201.60     18.54 o 
  -4  28   1        1.80        7.03      8.50 o 
  -3  28   1      401.52      414.54     20.98 o 
  -2  28   1      131.82      133.32     13.75 o 
  -1  28   1      118.83      102.64     12.60 o 
   0  28   1      539.85      571.40     24.68 o 
   1  28   1      796.56      758.05     28.19 o 
   2  28   1       72.89       80.57     11.81 o 
   3  28   1      743.19      699.16     27.45 o 
   4  28   1      205.88      238.33     26.07 o 
   5  28   1      395.88      406.47     63.12 o 
   6  28   1      367.10      289.54     30.21 o 
   7  28   1      297.15      342.03     44.83 o 
   8  28   1      122.67       97.49     21.75 o 
  -8  29   1      665.58      724.06     49.34 o 
  -7  29   1        0.28       -1.41     17.85 o 
  -6  29   1       68.14       68.58     19.37 o 
  -5  29   1        2.08        4.58      7.26 o 
  -4  29   1      448.27      414.30     30.63 o 
  -3  29   1      101.37      114.02     13.22 o 
  -2  29   1      122.02      105.99     12.92 o 
  -1  29   1      816.69      783.82     28.42 o 
   0  29   1      774.61      791.35     28.79 o 
   1  29   1      805.60      784.06     56.35 o 
   2  29   1      937.42      879.93     33.61 o 
   3  29   1      865.07      875.60     31.16 o 
   4  29   1      531.78      516.67     44.75 o 
   5  29   1      295.93      301.74     39.53 o 
   6  29   1      454.35      517.74     40.57 o 
   7  29   1      202.53      250.23     30.26 o 
  -8  30   1        0.51       32.04     14.67 o 
  -7  30   1       52.55       70.97     18.60 o 
  -6  30   1       24.38       44.06     14.71 o 
  -5  30   1       62.84       72.89     12.69 o 
  -4  30   1        0.02        4.16      8.98 o 
  -3  30   1        0.32        7.64      8.65 o 
  -2  30   1       23.14       17.74      8.84 o 
  -1  30   1      471.54      393.61     23.14 o 
   0  30   1      226.35      242.71     18.86 o 
   1  30   1      407.27      425.30     24.59 o 
   2  30   1      279.44      260.36     20.35 o 
   3  30   1      610.05      639.27     28.92 o 
   4  30   1      382.99      399.52     33.83 o 
   5  30   1      205.61      283.12     29.77 o 
   6  30   1      226.99      211.47     26.80 o 
   7  30   1      260.21      273.65     31.24 o 
  -8  31   1      305.57      374.18     37.70 o 
  -7  31   1      157.52      161.23     24.02 o 
  -6  31   1        4.37       -6.26     10.76 o 
  -5  31   1      199.03      188.61     22.46 o 
  -4  31   1      232.96      223.86     28.41 o 
  -3  31   1       16.68       34.44     11.83 o 
  -2  31   1      415.05      361.59     25.79 o 
  -1  31   1      298.40      288.62     21.00 o 
   0  31   1      116.42      134.60     15.29 o 
   1  31   1      118.69      141.94     15.31 o 
   2  31   1        0.08        1.40      7.02 o 
   3  31   1       35.00       18.84      7.93 o 
   4  31   1     1473.23     1379.01     55.67 o 
   5  31   1      100.33       88.72     32.08 o 
   6  31   1      117.73      133.02     32.36 o 
   7  31   1      106.05      110.61     28.21 o 
  -7  32   1        0.96       -4.31     13.35 o 
  -6  32   1        1.55       -9.66      9.66 o 
  -5  32   1       19.96       52.79     12.38 o 
  -4  32   1      912.33     1003.18     36.79 o 
  -3  32   1       11.43        3.09      8.84 o 
  -2  32   1      613.55      642.48     27.67 o 
  -1  32   1      412.05      388.34     24.23 o 
   0  32   1      149.34      160.98     16.65 o 
   1  32   1       96.92      114.01     15.11 o 
   2  32   1       25.18       37.56     11.28 o 
   3  32   1       17.35       36.22      9.34 o 
   4  32   1       93.28       79.11     16.34 o 
   5  32   1       13.94        3.85     10.96 o 
   6  32   1       95.89       99.47     36.58 o 
   7  32   1       39.38       48.62     17.72 o 
  -7  33   1       42.83       51.33     17.55 o 
  -6  33   1      306.18      289.05     48.30 o 
  -5  33   1       16.36       -1.72      8.78 o 
  -4  33   1        0.14       11.63      9.17 o 
  -3  33   1       69.32       69.05     16.94 o 
  -2  33   1       10.59       27.19     17.74 o 
  -1  33   1      209.25      176.85     17.10 o 
   0  33   1        0.34        7.33      7.26 o 
   1  33   1      289.84      287.89     22.19 o 
   2  33   1      795.22      776.52     31.57 o 
   3  33   1      480.93      463.13     37.24 o 
   4  33   1      167.04      168.35     23.29 o 
   5  33   1       53.08       44.98     15.97 o 
   6  33   1        2.70        0.32     23.03 o 
  -7  34   1        4.78       13.32     13.78 o 
  -6  34   1       24.20       58.78     16.74 o 
  -5  34   1       36.87       42.10     12.12 o 
  -4  34   1     2001.77     2132.22     63.18 o 
  -3  34   1       22.34       29.79     14.07 o 
  -2  34   1      519.16      589.94     28.40 o 
  -1  34   1       83.92       98.91     13.96 o 
   0  34   1     1196.28     1239.37     40.02 o 
   1  34   1       70.38       86.23     13.35 o 
   2  34   1      175.42      187.64     20.85 o 
   3  34   1      122.53      139.35     17.17 o 
   4  34   1      231.08      205.57     58.38 o 
   5  34   1        7.61       20.09     13.36 o 
   6  34   1        2.94       -3.08     15.50 o 
  -6  35   1      925.64      907.88     55.14 o 
  -5  35   1     1331.52     1302.34     58.10 o 
  -4  35   1       12.72       17.12     10.03 o 
  -3  35   1     1398.24     1523.68     57.65 o 
  -2  35   1       42.92       53.70     12.27 o 
  -1  35   1     1736.33     1753.42     48.79 o 
   0  35   1     1136.36     1222.32     40.53 o 
   1  35   1      326.02      364.30     25.38 o 
   2  35   1      984.29      962.74     36.19 o 
   3  35   1      321.61      286.16     30.19 o 
   4  35   1      128.84      123.19     21.58 o 
   5  35   1       40.69       25.03     22.72 o 
   6  35   1      349.23      349.12     36.66 o 
  -6  36   1        0.12       14.73     14.82 o 
  -5  36   1       11.22       49.51     15.86 o 
  -4  36   1      314.08      307.05     25.91 o 
  -3  36   1      234.27      219.69     20.74 o 
  -2  36   1      336.11      335.81     24.47 o 
  -1  36   1      504.09      533.77     29.86 o 
   0  36   1        0.18       21.73      9.33 o 
   1  36   1       64.30       81.25     13.59 o 
   2  36   1       25.41       42.39     11.02 o 
   3  36   1        6.77        9.53     11.21 o 
   4  36   1        1.00       -6.54     13.87 o 
   5  36   1      137.07      105.51     21.52 o 
  -6  37   1      284.96      352.61     37.03 o 
  -5  37   1      386.91      375.40     37.30 o 
  -4  37   1       40.45       50.12     12.61 o 
  -3  37   1     1262.44     1300.02     44.78 o 
  -2  37   1       76.55      126.67     20.73 o 
  -1  37   1      530.19      537.83     32.67 o 
   0  37   1        5.85       22.21      9.45 o 
   1  37   1      929.01      932.11     36.49 o 
   2  37   1      496.05      561.25     32.22 o 
   3  37   1      465.31      524.63     41.62 o 
   4  37   1      356.65      335.19     34.23 o 
   5  37   1      205.50      213.39     29.67 o 
  -5  38   1        4.63       30.02     20.05 o 
  -4  38   1      501.09      502.71     32.81 o 
  -3  38   1        0.43        6.32      8.86 o 
  -2  38   1     1013.17     1095.58     40.61 o 
  -1  38   1      156.20      190.64     19.42 o 
   0  38   1     1342.44     1354.32     44.68 o 
   1  38   1      124.41      147.48     18.14 o 
   2  38   1     1230.53     1216.63     43.13 o 
   3  38   1        8.00       12.71     12.05 o 
   4  38   1      298.85      298.78     44.43 o 
   5  38   1       42.99       58.18     26.86 o 
  -5  39   1        0.17       18.12     14.16 o 
  -4  39   1        3.03       32.23     11.50 o 
  -3  39   1       52.71       56.37     13.19 o 
  -2  39   1      157.48      163.79     19.06 o 
  -1  39   1       88.96      116.66     13.90 o 
   0  39   1      184.51      217.18     21.11 o 
   1  39   1      117.93      125.45     14.21 o 
   2  39   1      235.74      277.41     24.17 o 
   3  39   1       89.79       87.48     18.73 o 
   4  39   1      130.76      139.32     23.36 o 
  -4  40   1      877.66     1048.47     42.46 o 
  -3  40   1      217.86      235.90     23.51 o 
  -2  40   1      209.43      232.82     43.74 o 
  -1  40   1      346.29      356.18     23.13 o 
   0  40   1       16.11       28.85      8.27 o 
   1  40   1        2.65       13.41      7.83 o 
   2  40   1        2.92        9.07      9.33 o 
   3  40   1      264.04      314.79     34.38 o 
   4  40   1      278.88      257.26     56.27 o 
  -4  41   1       93.93      133.80     23.53 o 
  -3  41   1       52.38       65.67     15.34 o 
  -2  41   1       11.31       23.83     10.73 o 
  -1  41   1       27.24       48.04     10.03 o 
   0  41   1       33.54       30.07     10.03 o 
   1  41   1      319.11      325.99     22.42 o 
   2  41   1        3.33        4.31     12.52 o 
   3  41   1       68.06       38.13     16.03 o 
  -3  42   1      100.30      113.45     17.90 o 
  -2  42   1       46.06       46.97     12.33 o 
  -1  42   1      213.58      225.29     19.63 o 
   0  42   1        9.82        7.80      8.81 o 
   1  42   1        5.32       -9.89      9.89 o 
   2  42   1        3.77       -3.31     11.76 o 
  -2  43   1        8.61       12.44     11.10 o 
  -1  43   1        7.05        2.67     16.97 o 
   0  43   1       16.51       28.30     10.10 o 
   1  43   1      123.19      131.64     18.65 o 
   2  43   1       11.58        6.10     14.15 o 
 -11   0   2      529.72      409.99     60.18 o 
 -10   0   2        2.19       22.75     15.04 o 
  -9   0   2       16.11       27.28     11.57 o 
  -8   0   2     6122.71     5939.01    132.10 o 
  -7   0   2        1.11       11.05     12.43 o 
  -6   0   2      977.28     1025.84     60.02 o 
  -5   0   2     9540.37    10633.62    196.11 o 
  -4   0   2    25417.10    26099.15    333.78 o 
  -3   0   2     1143.10     1128.47     40.37 o 
  -2   0   2      550.38      609.42     15.07 o 
  -1   0   2      700.44      713.88     18.82 o 
   0   0   2     5419.67     5777.50     79.08 o 
   1   0   2       30.69       57.86      8.59 o 
   2   0   2    69434.82    76955.20   1599.74 o 
   3   0   2      546.04      547.96     15.69 o 
   4   0   2     5481.40     5944.25     88.86 o 
   5   0   2     1860.67     1889.86     43.16 o 
   6   0   2      402.34      350.82     17.31 o 
   7   0   2        6.22       19.85     17.53 o 
   8   0   2        0.09       58.98     24.47 o 
   9   0   2     1134.55     1137.20     83.61 o 
  10   0   2      395.77      433.18     64.56 o 
 -11   1   2       14.96       30.24     16.96 o 
 -10   1   2        0.32       -8.03      8.03 o 
  -9   1   2        2.52       10.16      7.34 o 
  -8   1   2     1228.91     1141.02     33.18 o 
  -7   1   2      853.29      927.53     22.53 o 
  -6   1   2       22.12       19.97      4.44 o 
  -5   1   2     8238.58     8848.37    114.32 o 
  -4   1   2     1175.99     1290.42     26.59 o 
  -3   1   2     7057.91     7921.21     83.25 o 
  -2   1   2      224.47      226.27      6.34 o 
  -1   1   2    23576.81    24588.32    218.49 o 
   0   1   2      540.45      579.76      9.78 o 
   1   1   2     2438.63     2571.60     30.33 o 
   2   1   2     1711.91     1803.15     23.27 o 
   3   1   2        2.27       18.03      3.08 o 
   4   1   2      185.51      221.67      8.23 o 
   5   1   2      212.60      231.50      9.75 o 
   6   1   2        8.84       -0.50      3.63 o 
   7   1   2      446.72      440.66     37.03 o 
   8   1   2     1733.47     1557.30     65.94 o 
   9   1   2       16.89       45.55     17.49 o 
  10   1   2       49.53      101.52     39.81 o 
 -11   2   2      739.11      809.09     57.48 o 
 -10   2   2       29.62       54.84     12.54 o 
  -9   2   2      331.64      332.16     22.90 o 
  -8   2   2       94.89      139.61     14.28 o 
  -7   2   2      980.43     1003.26     23.67 o 
  -6   2   2      212.69      218.32     10.27 o 
  -5   2   2       28.46       77.59      8.31 o 
  -4   2   2    10242.73    10982.89    116.63 o 
  -3   2   2     6168.33     6613.90     77.87 o 
  -2   2   2     1466.04     1524.18     19.41 o 
  -1   2   2     6546.50     6942.22     66.13 o 
   0   2   2      172.07      204.78      5.58 o 
   1   2   2     3248.41     3374.60     57.42 o 
   2   2   2    13370.17    15095.66    149.63 o 
   3   2   2        4.87        2.05      2.24 o 
   4   2   2     2030.22     2225.06     29.21 o 
   5   2   2      824.83      778.30     19.26 o 
   6   2   2        1.49        9.61      4.93 o 
   7   2   2      930.26      927.13     46.57 o 
   8   2   2      119.88      174.67     25.60 o 
   9   2   2      426.71      478.14     44.76 o 
  10   2   2      471.77      414.60     78.87 o 
 -11   3   2      177.19      207.76     33.71 o 
 -10   3   2      570.23      564.56     36.11 o 
  -9   3   2       31.40       18.87     11.90 o 
  -8   3   2      157.78      184.09     15.59 o 
  -7   3   2      661.74      666.48     19.18 o 
  -6   3   2      432.65      420.38     13.11 o 
  -5   3   2    10273.04    10747.55    134.98 o 
  -4   3   2      462.02      414.66     11.11 o 
  -3   3   2    29011.27    31311.56    383.46 o 
  -2   3   2       73.30       78.91      5.16 o 
  -1   3   2    33842.84    34828.54    338.09 o 
   0   3   2        9.79        5.94      2.76 o 
   1   3   2    12169.40    13087.88    132.88 o 
   2   3   2      929.22      934.95     16.65 o 
   3   3   2     2346.74     2683.49     31.62 o 
   4   3   2       90.27       97.59      5.95 o 
   5   3   2     1642.02     1607.51     30.97 o 
   6   3   2     1661.49     1692.83     31.34 o 
   7   3   2       10.09       25.30     12.07 o 
   8   3   2      572.29      622.18     46.64 o 
   9   3   2      398.67      457.44     44.52 o 
  10   3   2       65.33       78.06     20.31 o 
 -11   4   2      116.64      131.39     24.79 o 
 -10   4   2      758.26      873.99     39.64 o 
  -9   4   2      236.95      283.20     20.46 o 
  -8   4   2      345.05      327.90     20.36 o 
  -7   4   2      305.51      304.50     15.12 o 
  -6   4   2      104.26       85.03      6.30 o 
  -5   4   2      417.35      435.26     28.25 o 
  -4   4   2     4389.14     4388.50     53.90 o 
  -3   4   2      305.51      342.65     11.57 o 
  -2   4   2     2079.01     2074.44     24.63 o 
  -1   4   2     6615.18     6648.30     70.21 o 
   0   4   2     1259.61     1307.11     18.53 o 
   1   4   2     6699.58     6865.67     73.95 o 
   2   4   2      496.21      524.89     12.04 o 
   3   4   2       84.91       98.88      5.53 o 
   4   4   2      726.35      774.38     14.61 o 
   5   4   2       27.49       28.19      4.46 o 
   6   4   2      113.52      126.65      9.74 o 
   7   4   2      832.16      750.51     30.44 o 
   8   4   2      162.55      195.40     28.01 o 
   9   4   2       56.08       58.22     19.62 o 
  10   4   2      133.49      126.44     26.50 o 
 -11   5   2      312.72      361.37     40.35 o 
 -10   5   2      888.21      958.37     40.69 o 
  -9   5   2       44.01       75.22     11.20 o 
  -8   5   2     1180.60     1160.23     33.27 o 
  -7   5   2       85.16       79.60      9.32 o 
  -6   5   2       80.71       80.75      9.14 o 
  -5   5   2     1525.46     1596.08     32.59 o 
  -4   5   2     5284.47     5523.30     78.03 o 
  -3   5   2     2001.68     1938.47     26.46 o 
  -2   5   2     1819.11     1824.50     24.52 o 
  -1   5   2     4145.35     4068.02     41.60 o 
   0   5   2     1464.82     1439.37     18.42 o 
   1   5   2     1341.76     1400.88     21.00 o 
   2   5   2     7188.57     7572.04     82.36 o 
   3   5   2       32.60       42.17      3.27 o 
   4   5   2      132.31      157.72      6.82 o 
   5   5   2      892.15      889.49     17.21 o 
   6   5   2        0.06       -2.28      4.88 o 
   7   5   2      550.83      552.76     27.98 o 
   8   5   2      968.51      919.01     49.47 o 
   9   5   2      493.98      474.46     44.67 o 
  10   5   2      188.52      163.40     30.57 o 
 -11   6   2      623.57      707.54     54.79 o 
 -10   6   2      156.64      227.09     23.43 o 
  -9   6   2       27.48       46.93      9.82 o 
  -8   6   2     1254.44     1234.17     34.62 o 
  -7   6   2       20.06       17.91      5.94 o 
  -6   6   2     1106.58     1071.92     44.92 o 
  -5   6   2      912.12      886.45     23.17 o 
  -4   6   2     2040.16     1891.28     27.28 o 
  -3   6   2       17.96       19.65      3.04 o 
  -2   6   2     3596.13     3638.27     42.54 o 
  -1   6   2     1947.56     2096.91     24.52 o 
   0   6   2     1041.93      991.39     17.44 o 
   1   6   2     8715.96     9396.54     88.52 o 
   2   6   2     9024.85     9585.12    102.11 o 
   3   6   2      188.64      218.48      9.45 o 
   4   6   2     7700.59     7952.22     80.38 o 
   5   6   2      226.67      220.43      8.83 o 
   6   6   2      102.74      133.93     11.85 o 
   7   6   2       69.72       86.51     10.57 o 
   8   6   2      128.80      184.00     26.67 o 
   9   6   2      314.77      344.96     71.02 o 
  10   6   2      497.30      460.48     47.50 o 
 -11   7   2       11.18       16.35     16.76 o 
 -10   7   2     3543.30     3400.52     99.15 o 
  -9   7   2      362.21      382.49     29.83 o 
  -8   7   2     5796.09     5635.34    127.91 o 
  -7   7   2      362.91      349.96     16.23 o 
  -6   7   2      806.71      856.98     24.78 o 
  -5   7   2      431.57      415.48     19.43 o 
  -4   7   2     6697.41     7013.39     91.44 o 
  -3   7   2      368.62      360.87      8.75 o 
  -2   7   2     8357.47     8803.98     92.31 o 
  -1   7   2      463.90      421.64      8.71 o 
   0   7   2     7146.88     7481.58     72.04 o 
   1   7   2       26.14       31.68      3.32 o 
   2   7   2    14306.65    14753.42    151.67 o 
   3   7   2       60.62       46.82      5.62 o 
   4   7   2      782.74      733.39     17.42 o 
   5   7   2      126.38      124.60      7.03 o 
   6   7   2     1203.71     1190.29     30.62 o 
   7   7   2       29.27       23.97      7.63 o 
   8   7   2      750.05      766.47     65.32 o 
   9   7   2       11.06        6.53     23.91 o 
  10   7   2       14.63       19.60     17.76 o 
 -11   8   2        9.87       17.88     13.14 o 
 -10   8   2       35.37      137.55     18.48 o 
  -9   8   2      200.89      181.98     18.22 o 
  -8   8   2        0.13       38.81      7.74 o 
  -7   8   2      340.20      336.44     19.07 o 
  -6   8   2     2847.81     2784.50     50.23 o 
  -5   8   2      229.86      232.99     13.63 o 
  -4   8   2      430.34      512.83     16.02 o 
  -3   8   2     3892.62     3894.08     42.71 o 
  -2   8   2     3643.22     3686.44     39.83 o 
  -1   8   2       57.03       78.84      4.62 o 
   0   8   2    10864.96    11224.21    105.00 o 
   1   8   2    15440.38    16396.35    149.77 o 
   2   8   2     4105.77     4573.13     48.07 o 
   3   8   2       18.56       31.35      8.18 o 
   4   8   2     1212.70     1132.34     18.49 o 
   5   8   2      863.84      819.72     25.24 o 
   6   8   2      453.26      439.26     19.60 o 
   7   8   2      254.28      229.90     16.57 o 
   8   8   2      171.94      193.78     27.56 o 
   9   8   2      145.74      146.47     26.83 o 
  10   8   2      126.86      139.13     27.35 o 
 -11   9   2       76.32      108.51     18.94 o 
 -10   9   2     1658.47     1628.72     54.00 o 
  -9   9   2      225.77      235.20     18.96 o 
  -8   9   2      612.45      607.71     21.97 o 
  -7   9   2      801.57      751.33     27.78 o 
  -6   9   2     1528.82     1410.99     32.83 o 
  -5   9   2     3589.72     3570.44     56.76 o 
  -4   9   2     4786.37     4808.41     67.68 o 
  -3   9   2    11240.37    11454.53    108.99 o 
  -2   9   2      974.79      915.86     14.66 o 
  -1   9   2      536.23      460.94     10.74 o 
   0   9   2     2245.44     2362.21     28.44 o 
   1   9   2    16896.00    16985.43    155.14 o 
   2   9   2     9428.09    10257.98     98.00 o 
   3   9   2    13332.37    14396.27    135.18 o 
   4   9   2     2457.44     2514.53     34.30 o 
   5   9   2      420.93      419.85     14.70 o 
   6   9   2       99.51      105.54     11.10 o 
   7   9   2      301.70      294.29     18.94 o 
   8   9   2      207.01      225.20     29.15 o 
   9   9   2      114.21      125.31     25.23 o 
  10   9   2      310.89      315.71     39.87 o 
 -11  10   2       79.13       91.59     17.77 o 
 -10  10   2      160.80      165.45     20.35 o 
  -9  10   2       44.60       39.36      9.49 o 
  -8  10   2       46.22       45.86      8.15 o 
  -7  10   2     1038.35     1007.00     29.38 o 
  -6  10   2      388.93      381.04     18.45 o 
  -5  10   2      505.89      527.41     17.79 o 
  -4  10   2      482.40      484.53     15.69 o 
  -3  10   2     2511.05     2570.63     34.13 o 
  -2  10   2       53.38       68.92      5.15 o 
  -1  10   2      495.33      481.31     13.59 o 
   0  10   2     2907.36     2940.33     33.61 o 
   1  10   2    11467.07    11595.56    109.20 o 
   2  10   2     1896.84     1878.08     24.53 o 
   3  10   2     4448.44     4653.60     50.56 o 
   4  10   2       87.16       87.09      5.86 o 
   5  10   2       72.35       70.89      7.30 o 
   6  10   2       18.74       16.05      6.57 o 
   7  10   2     2091.75     1955.08     44.21 o 
   8  10   2       33.17       31.54     26.50 o 
   9  10   2       13.03        6.54     14.39 o 
 -11  11   2      186.67      182.17     23.29 o 
 -10  11   2      136.89      165.27     25.43 o 
  -9  11   2       50.47       74.44     11.50 o 
  -8  11   2        3.40       -2.76      5.31 o 
  -7  11   2     2682.05     2643.61     51.53 o 
  -6  11   2      334.26      319.92     17.33 o 
  -5  11   2     1764.46     1623.02     35.58 o 
  -4  11   2      119.26      139.61     10.07 o 
  -3  11   2    32417.91    33517.29    329.27 o 
  -2  11   2     5271.37     5296.44     54.91 o 
  -1  11   2     5848.41     5385.01     56.05 o 
   0  11   2     4819.88     5100.05     52.99 o 
   1  11   2    11519.73    12043.36    113.45 o 
   2  11   2      748.25      812.35     14.35 o 
   3  11   2     3602.04     3679.20     42.21 o 
   4  11   2      625.85      594.72     13.20 o 
   5  11   2      524.47      537.17     16.01 o 
   6  11   2      358.82      401.33     20.42 o 
   7  11   2       44.76       86.90     11.28 o 
   8  11   2       33.72       58.35     17.66 o 
   9  11   2        6.23       13.34     15.52 o 
 -11  12   2        2.16       46.38     28.73 o 
 -10  12   2      654.79      577.71     36.11 o 
  -9  12   2      404.20      414.02     24.18 o 
  -8  12   2      547.14      518.56     20.74 o 
  -7  12   2     1394.99     1328.82     34.83 o 
  -6  12   2     1533.76     1371.77     32.57 o 
  -5  12   2      109.42      127.70     10.53 o 
  -4  12   2    11117.85    11231.88    151.45 o 
  -3  12   2     1824.78     1723.19     25.88 o 
  -2  12   2    17037.69    17074.50    157.35 o 
  -1  12   2     1314.92     1181.73     18.02 o 
   0  12   2     2634.24     2393.80     31.04 o 
   1  12   2     3675.62     3661.64     40.88 o 
   2  12   2      374.46      309.35      9.05 o 
   3  12   2      248.31      264.05      9.00 o 
   4  12   2      511.69      480.68     11.94 o 
   5  12   2      922.30      816.92     27.43 o 
   6  12   2      142.33      164.19     15.42 o 
   7  12   2     1871.33     1753.64     42.21 o 
   8  12   2     1068.58      952.87     39.45 o 
   9  12   2      151.46      142.31     26.93 o 
 -10  13   2      109.94      117.16     17.24 o 
  -9  13   2      303.54      299.91     25.31 o 
  -8  13   2       89.46      114.22     11.00 o 
  -7  13   2        1.59       18.36      6.73 o 
  -6  13   2      738.53      682.93     30.30 o 
  -5  13   2      430.33      403.34     16.49 o 
  -4  13   2      108.75      106.17      6.06 o 
  -3  13   2     2039.83     2145.20     30.33 o 
  -2  13   2     2466.39     2325.80     29.11 o 
  -1  13   2     2406.31     2527.20     34.19 o 
   0  13   2     2074.70     2113.29     27.16 o 
   1  13   2     1247.94     1225.68     18.84 o 
   2  13   2     3370.39     3522.82     40.75 o 
   3  13   2      223.68      284.51     10.37 o 
   4  13   2     2658.34     2707.90     35.13 o 
   5  13   2      159.93      163.01     13.86 o 
   6  13   2      501.29      512.08     24.10 o 
   7  13   2       16.07       12.46      7.17 o 
   8  13   2        0.18       26.88     10.74 o 
   9  13   2       15.24       16.51     15.78 o 
 -10  14   2       12.32       19.77     11.26 o 
  -9  14   2       47.29       44.89     12.22 o 
  -8  14   2      287.18      281.02     16.72 o 
  -7  14   2      156.42      141.75     12.95 o 
  -6  14   2     1265.82     1160.49     29.78 o 
  -5  14   2      495.49      416.31     24.25 o 
  -4  14   2     5826.01     5782.56     75.13 o 
  -3  14   2     3128.85     3233.71     41.65 o 
  -2  14   2      591.58      449.68     10.45 o 
  -1  14   2       67.87       95.02      5.61 o 
   0  14   2      170.79      136.43      6.71 o 
   1  14   2     2322.00     2437.96     30.58 o 
   2  14   2     1633.94     1629.17     23.64 o 
   3  14   2       21.41       15.72      3.83 o 
   4  14   2      617.78      546.32     13.29 o 
   5  14   2      486.93      484.66     20.49 o 
   6  14   2      545.61      490.87     22.80 o 
   7  14   2       91.08       98.05     12.63 o 
   8  14   2      687.91      677.60     52.16 o 
   9  14   2      432.34      442.51     63.76 o 
 -10  15   2       77.64       73.99     15.00 o 
  -9  15   2      221.21      267.21     24.12 o 
  -8  15   2       53.46       57.01      9.21 o 
  -7  15   2       81.91       75.14     12.52 o 
  -6  15   2     1132.43     1033.62     28.08 o 
  -5  15   2     5234.14     4915.13     74.65 o 
  -4  15   2      217.43      231.23      9.99 o 
  -3  15   2     6786.76     6906.69     77.86 o 
  -2  15   2     8048.00     8205.52     89.18 o 
  -1  15   2      488.33      455.45     10.44 o 
   0  15   2     2550.05     2586.39     40.88 o 
   1  15   2     3305.25     3244.09     38.27 o 
   2  15   2       43.21       50.75      4.78 o 
   3  15   2     1054.03     1069.58     19.06 o 
   4  15   2      146.50      135.08      7.82 o 
   5  15   2      139.43      120.32     13.94 o 
   6  15   2      179.85      215.33     20.06 o 
   7  15   2      588.13      589.80     26.12 o 
   8  15   2      321.49      318.28     26.76 o 
   9  15   2      191.27      249.20     33.57 o 
 -10  16   2      173.94      220.73     23.66 o 
  -9  16   2      560.56      565.45     27.78 o 
  -8  16   2      162.01      174.52     14.38 o 
  -7  16   2      237.78      223.93     19.33 o 
  -6  16   2     2764.75     2728.78     50.36 o 
  -5  16   2      606.97      554.43     19.18 o 
  -4  16   2       36.88       26.43      4.63 o 
  -3  16   2      327.60      318.44     12.57 o 
  -2  16   2      488.08      491.93     12.17 o 
  -1  16   2      224.00      206.77      7.54 o 
   0  16   2       16.12       33.43      4.15 o 
   1  16   2     4504.46     4863.63     53.18 o 
   2  16   2      520.24      488.88     12.06 o 
   3  16   2     7219.52     7259.94     76.20 o 
   4  16   2      132.22      155.56     10.42 o 
   5  16   2      249.86      222.32     15.68 o 
   6  16   2       65.25       61.08      9.85 o 
   7  16   2       42.33       79.54     11.63 o 
   8  16   2       84.29       73.95     11.85 o 
   9  16   2       22.87       11.11     16.35 o 
 -10  17   2      103.85       93.32     16.76 o 
  -9  17   2        7.25       36.26     10.30 o 
  -8  17   2       73.35       93.16     10.72 o 
  -7  17   2      408.96      425.29     21.30 o 
  -6  17   2       13.26       28.85      7.04 o 
  -5  17   2     1593.02     1513.69     37.48 o 
  -4  17   2      171.59      188.16      8.68 o 
  -3  17   2     5510.47     5741.12     67.31 o 
  -2  17   2        1.23        0.64      3.52 o 
  -1  17   2      246.38      278.67     14.07 o 
   0  17   2      484.82      515.11     12.04 o 
   1  17   2     1689.35     1696.30     24.62 o 
   2  17   2        5.45        8.51      3.27 o 
   3  17   2       87.70       80.74      6.59 o 
   4  17   2     1667.00     1714.75     31.20 o 
   5  17   2       71.84       83.22     10.39 o 
   6  17   2      164.36      146.60     18.99 o 
   7  17   2     1987.36     1912.86     46.18 o 
   8  17   2        4.74       19.81      8.79 o 
   9  17   2       12.36       28.81     17.85 o 
 -10  18   2        1.52       19.78     10.73 o 
  -9  18   2     2138.22     1997.27     53.44 o 
  -8  18   2      574.05      590.34     26.25 o 
  -7  18   2       77.67       59.24      9.28 o 
  -6  18   2       59.75       59.63      8.50 o 
  -5  18   2     1773.02     1653.46     35.12 o 
  -4  18   2      237.04      223.07      9.53 o 
  -3  18   2      367.52      394.33     11.73 o 
  -2  18   2      254.64      239.19      9.65 o 
  -1  18   2      598.27      537.95     15.81 o 
   0  18   2       58.84       50.53      4.81 o 
   1  18   2      211.02      212.77      8.69 o 
   2  18   2      189.16      209.25      9.21 o 
   3  18   2     3147.10     3071.82     39.60 o 
   4  18   2      989.48      874.54     27.02 o 
   5  18   2        0.12       13.13      6.28 o 
   6  18   2       10.49       14.82      7.31 o 
   7  18   2        1.09       21.91      9.07 o 
   8  18   2      500.73      438.33     25.89 o 
   9  18   2      105.16      158.37     26.89 o 
 -10  19   2       48.09       52.97     17.77 o 
  -9  19   2      355.89      375.73     23.96 o 
  -8  19   2      674.40      633.05     28.90 o 
  -7  19   2      180.37      149.90     18.56 o 
  -6  19   2       86.63       87.32     11.49 o 
  -5  19   2      295.21      301.43     20.25 o 
  -4  19   2     1296.15     1245.87     35.77 o 
  -3  19   2      100.18      119.48      7.26 o 
  -2  19   2        3.58        1.60      3.69 o 
  -1  19   2      717.30      753.55     19.46 o 
   0  19   2     2550.27     2375.94     46.78 o 
   1  19   2      205.94      226.38      8.90 o 
   2  19   2     5942.58     5950.18     64.99 o 
   3  19   2      123.93      113.77      7.98 o 
   4  19   2       17.76       19.64      5.76 o 
   5  19   2       24.26       23.06      6.59 o 
   6  19   2      869.65      927.55     29.98 o 
   7  19   2      713.21      745.88     29.60 o 
   8  19   2       14.83       17.77      8.89 o 
   9  19   2       10.18       25.95     22.00 o 
 -10  20   2      148.28      167.24     26.93 o 
  -9  20   2      501.31      430.01     30.02 o 
  -8  20   2       31.51       55.44     12.48 o 
  -7  20   2        6.02        6.00      7.04 o 
  -6  20   2     1843.54     1895.15     46.06 o 
  -5  20   2      709.86      690.49     21.48 o 
  -4  20   2      281.66      251.18     15.92 o 
  -3  20   2       72.88       98.33      7.15 o 
  -2  20   2     2108.86     1946.23     34.89 o 
  -1  20   2      838.09      848.56     21.53 o 
   0  20   2     7817.56     8147.55     90.76 o 
   1  20   2      608.32      581.67     13.46 o 
   2  20   2      162.37      205.60      9.53 o 
   3  20   2      537.23      524.16     14.43 o 
   4  20   2       59.28       56.49      8.64 o 
   5  20   2       41.50       40.18      8.38 o 
   6  20   2      181.60      175.88     15.51 o 
   7  20   2      664.17      704.36     39.77 o 
   8  20   2       33.37       33.87      9.42 o 
   9  20   2       11.42       12.67     20.56 o 
 -10  21   2      541.52      424.26     55.79 o 
  -9  21   2      255.42      260.10     23.51 o 
  -8  21   2     2579.14     2423.69     62.99 o 
  -7  21   2       40.74       35.15     10.48 o 
  -6  21   2      553.93      524.24     30.01 o 
  -5  21   2      314.78      330.25     20.72 o 
  -4  21   2      642.66      588.04     17.58 o 
  -3  21   2      911.79      844.33     21.61 o 
  -2  21   2      333.40      349.90     19.26 o 
  -1  21   2     2194.56     2095.78     38.00 o 
   0  21   2     4479.67     4522.51     61.43 o 
   1  21   2      505.29      460.20     13.20 o 
   2  21   2     2156.07     2100.89     30.66 o 
   3  21   2     1581.61     1489.98     25.35 o 
   4  21   2      217.52      192.88     14.99 o 
   5  21   2      768.62      752.39     28.97 o 
   6  21   2     1842.58     1897.25     44.98 o 
   7  21   2       76.96       78.41     13.67 o 
   8  21   2      148.85      195.62     20.47 o 
  -9  22   2       32.85       23.41     20.60 o 
  -8  22   2       57.69       98.67     24.47 o 
  -7  22   2       28.51       35.72     10.35 o 
  -6  22   2       19.31       46.80     10.04 o 
  -5  22   2      139.90      126.27     13.98 o 
  -4  22   2        0.26       14.02      5.68 o 
  -3  22   2      350.99      317.04     13.99 o 
  -2  22   2     1813.13     1673.05     32.44 o 
  -1  22   2      906.33      893.22     24.02 o 
   0  22   2     1014.33     1015.35     25.80 o 
   1  22   2     2964.34     3056.44     42.59 o 
   2  22   2      730.71      750.24     18.43 o 
   3  22   2     1737.05     1679.44     30.72 o 
   4  22   2       40.48       46.58     10.67 o 
   5  22   2      256.12      278.54     18.21 o 
   6  22   2      119.51      134.68     14.13 o 
   7  22   2       33.55       50.87     12.20 o 
   8  22   2       41.51       46.73     13.46 o 
  -9  23   2      148.12      158.36     24.79 o 
  -8  23   2      470.43      522.91     42.21 o 
  -7  23   2     2743.87     2704.34     55.76 o 
  -6  23   2     1491.18     1474.54     42.27 o 
  -5  23   2      933.53      889.63     30.60 o 
  -4  23   2      637.66      595.50     23.91 o 
  -3  23   2     4049.64     3841.93     58.95 o 
  -2  23   2     1112.32     1067.67     24.96 o 
  -1  23   2     1857.16     1697.12     35.24 o 
   0  23   2       63.35       49.04      7.12 o 
   1  23   2     8623.77     8828.39    112.33 o 
   2  23   2     1378.42     1413.61     26.61 o 
   3  23   2      142.73      182.61     11.27 o 
   4  23   2      409.08      401.02     19.23 o 
   5  23   2      291.08      262.81     21.55 o 
   6  23   2      942.03      901.83     35.60 o 
   7  23   2      597.00      592.23     33.64 o 
   8  23   2       58.51       85.51     15.87 o 
  -9  24   2      497.67      516.31     34.32 o 
  -8  24   2       45.85       69.70     21.01 o 
  -7  24   2      359.92      346.92     21.42 o 
  -6  24   2      218.32      215.07     18.95 o 
  -5  24   2        5.60       19.33      7.87 o 
  -4  24   2     1185.67     1180.40     45.14 o 
  -3  24   2       13.75       16.30      5.98 o 
  -2  24   2     3233.12     3196.70     51.47 o 
  -1  24   2       98.64       96.08     12.91 o 
   0  24   2     1558.62     1525.74     30.56 o 
   1  24   2      234.68      260.59     12.74 o 
   2  24   2     2876.93     2858.09     57.53 o 
   3  24   2     3610.79     3465.94     57.31 o 
   4  24   2      780.79      689.78     32.81 o 
   5  24   2        3.10        5.93      7.97 o 
   6  24   2       52.62       57.29     12.51 o 
   7  24   2      722.95      752.09     37.49 o 
   8  24   2        3.57        4.75     11.39 o 
  -9  25   2       62.76       71.32     15.28 o 
  -8  25   2        1.81        0.55      8.81 o 
  -7  25   2      192.68      159.07     15.34 o 
  -6  25   2       17.25       24.68      9.02 o 
  -5  25   2       72.76       57.80     11.09 o 
  -4  25   2      364.97      420.31     22.26 o 
  -3  25   2     2120.97     1973.38     38.05 o 
  -2  25   2      432.99      436.45     16.92 o 
  -1  25   2       93.05       82.83     10.53 o 
   0  25   2      961.99      955.40     29.96 o 
   1  25   2     8037.34     8098.31    124.13 o 
   2  25   2      286.57      285.80     18.87 o 
   3  25   2     1082.55      969.73     51.23 o 
   4  25   2       55.36       77.38     12.27 o 
   5  25   2        4.29       13.52      8.30 o 
   6  25   2      119.73      146.41     17.91 o 
   7  25   2      516.44      477.71     47.75 o 
   8  25   2      107.31      128.50     18.72 o 
  -9  26   2      322.71      345.80     30.03 o 
  -8  26   2        1.52       -8.44      8.44 o 
  -7  26   2      241.56      208.88     17.62 o 
  -6  26   2     1662.31     1695.49     47.14 o 
  -5  26   2       30.71       39.88      9.66 o 
  -4  26   2     1853.26     1797.72     45.28 o 
  -3  26   2      484.88      471.09     22.32 o 
  -2  26   2      307.84      263.26     18.14 o 
  -1  26   2      284.16      281.27     18.75 o 
   0  26   2     1973.79     1971.39     46.26 o 
   1  26   2      106.62       88.63     20.88 o 
   2  26   2      759.76      759.15     41.65 o 
   3  26   2      516.74      476.42     23.55 o 
   4  26   2      236.31      243.97     26.12 o 
   5  26   2        0.08       13.69     12.91 o 
   6  26   2      264.68      259.34     28.74 o 
   7  26   2      510.23      532.50     40.79 o 
   8  26   2        0.53       20.01     13.47 o 
  -9  27   2       37.00       62.52     23.76 o 
  -8  27   2        6.13       -6.91     11.18 o 
  -7  27   2      562.24      569.07     27.91 o 
  -6  27   2     1678.35     1589.91     45.95 o 
  -5  27   2     1350.59     1264.28     38.94 o 
  -4  27   2       58.47       57.00     12.65 o 
  -3  27   2       32.03       40.00      8.68 o 
  -2  27   2       10.96        8.19      7.49 o 
  -1  27   2     1368.10     1351.66     37.46 o 
   0  27   2     2726.00     2589.19     66.06 o 
   1  27   2       49.19       52.83     10.16 o 
   2  27   2     2555.61     2422.81     53.99 o 
   3  27   2        1.37       -2.03      7.52 o 
   4  27   2      233.50      256.51     26.85 o 
   5  27   2       11.60        1.01      9.49 o 
   6  27   2       14.27       44.72     23.71 o 
   7  27   2      507.15      510.11     40.96 o 
  -8  28   2      134.21      115.63     17.69 o 
  -7  28   2       24.12       55.32     18.41 o 
  -6  28   2        7.17        1.74     16.34 o 
  -5  28   2       40.95       59.38     14.67 o 
  -4  28   2      247.10      238.72     24.23 o 
  -3  28   2       22.11       15.58      7.22 o 
  -2  28   2       40.86       30.52      8.61 o 
  -1  28   2       96.94       98.02     12.42 o 
   0  28   2        3.37        8.11      6.08 o 
   1  28   2       34.87       37.66      9.63 o 
   2  28   2      865.85      920.84     31.22 o 
   3  28   2      123.93       96.61     16.75 o 
   4  28   2      330.77      287.31     28.64 o 
   5  28   2        0.17       19.48     11.68 o 
   6  28   2       20.59        1.65     13.99 o 
   7  28   2      250.34      299.22     31.78 o 
  -8  29   2      428.02      438.02     39.44 o 
  -7  29   2      313.30      330.88     33.07 o 
  -6  29   2      756.30      731.67     40.10 o 
  -5  29   2      168.59      156.79     21.19 o 
  -4  29   2     1101.81     1137.75     46.05 o 
  -3  29   2      419.17      417.28     22.08 o 
  -2  29   2      123.95      132.88     22.30 o 
  -1  29   2       78.93       71.31     11.20 o 
   0  29   2      514.44      441.93     24.33 o 
   1  29   2        4.76        9.01      7.30 o 
   2  29   2       20.67       19.49      7.69 o 
   3  29   2      195.10      240.70     25.61 o 
   4  29   2      179.44      212.67     25.35 o 
   5  29   2      694.78      667.51     61.25 o 
   6  29   2        1.66       11.64     11.98 o 
   7  29   2       17.30      -12.25     12.25 o 
  -8  30   2      442.98      441.14     97.00 o 
  -7  30   2      238.76      265.58     30.58 o 
  -6  30   2      726.66      694.29     59.38 o 
  -5  30   2      329.61      295.40     28.11 o 
  -4  30   2        1.12       14.18     10.22 o 
  -3  30   2       20.85       21.66      7.49 o 
  -2  30   2        1.66       10.24      6.90 o 
  -1  30   2     1850.89     1845.83     47.32 o 
   0  30   2     1288.12     1274.10     38.21 o 
   1  30   2       10.70        9.96      7.31 o 
   2  30   2      238.03      246.43     19.55 o 
   3  30   2      866.67      919.58     84.17 o 
   4  30   2      110.78      107.03     19.38 o 
   5  30   2      335.48      345.81     44.35 o 
   6  30   2      112.70      146.58     22.93 o 
   7  30   2      231.34      234.75     29.41 o 
  -8  31   2       35.99       59.93     17.74 o 
  -7  31   2        0.39       18.32     12.45 o 
  -6  31   2        8.19       -8.18      8.18 o 
  -5  31   2        0.05       19.09     11.33 o 
  -4  31   2       32.66       32.73     22.08 o 
  -3  31   2        7.20        4.02      9.27 o 
  -2  31   2       88.79      141.76     18.93 o 
  -1  31   2     6869.52     6955.40    115.88 o 
   0  31   2      511.18      501.09     34.58 o 
   1  31   2      122.42      149.38     16.56 o 
   2  31   2      214.24      227.83     19.21 o 
   3  31   2     1598.65     1501.65    103.33 o 
   4  31   2       34.53       22.01     12.49 o 
   5  31   2     1112.21     1125.66     52.43 o 
   6  31   2       50.53       47.55     15.78 o 
   7  31   2      196.75      188.43     27.63 o 
  -7  32   2      434.61      388.27     38.14 o 
  -6  32   2        7.65       -0.07      8.80 o 
  -5  32   2     1005.07     1034.98     47.20 o 
  -4  32   2       69.27      122.25     27.90 o 
  -3  32   2      434.89      449.29     33.75 o 
  -2  32   2       98.62      142.86     15.54 o 
  -1  32   2      293.31      297.84     22.09 o 
   0  32   2        0.51        6.44      7.39 o 
   1  32   2      241.71      244.55     29.82 o 
   2  32   2      244.34      289.39     21.90 o 
   3  32   2       88.07      136.44     21.16 o 
   4  32   2      407.82      376.14     34.03 o 
   5  32   2       45.52       74.20     25.90 o 
   6  32   2      339.78      284.53     32.19 o 
  -7  33   2       16.48        8.70     13.33 o 
  -6  33   2      362.43      337.50     26.62 o 
  -5  33   2        7.52       -8.25     12.04 o 
  -4  33   2       93.85       94.90     18.32 o 
  -3  33   2      548.41      550.32     38.08 o 
  -2  33   2      326.35      339.39     23.66 o 
  -1  33   2       92.44       82.72     22.08 o 
   0  33   2      409.18      446.65     26.93 o 
   1  33   2      839.15      812.30     32.30 o 
   2  33   2      741.40      779.86     37.79 o 
   3  33   2      385.99      391.12     34.22 o 
   4  33   2     1432.92     1406.39     58.70 o 
   5  33   2      587.97      640.01     46.63 o 
   6  33   2      712.54      673.77     49.06 o 
  -7  34   2       20.51        2.97     12.73 o 
  -6  34   2      108.93      117.21     17.12 o 
  -5  34   2      165.92      194.06     25.01 o 
  -4  34   2        3.13        2.17     13.71 o 
  -3  34   2      135.17      133.66     33.32 o 
  -2  34   2      373.70      446.95     27.12 o 
  -1  34   2       17.36       21.56      8.54 o 
   0  34   2      171.80      166.54     17.45 o 
   1  34   2     1176.47     1221.55     40.46 o 
   2  34   2      347.68      408.82     26.95 o 
   3  34   2        7.70       -7.06     17.93 o 
   4  34   2       98.88       87.61     17.82 o 
   5  34   2       12.37       23.18     14.39 o 
   6  34   2        6.42       15.00     21.68 o 
  -7  35   2       67.87       46.55     31.80 o 
  -6  35   2      264.00      310.45     34.06 o 
  -5  35   2      540.01      527.54     39.60 o 
  -4  35   2      236.70      259.07     29.21 o 
  -3  35   2     1200.34     1174.19    101.78 o 
  -2  35   2      175.15      173.24     21.95 o 
  -1  35   2      623.93      685.67     32.12 o 
   0  35   2       40.38       27.04     10.81 o 
   1  35   2     1324.36     1389.80     43.94 o 
   2  35   2      208.61      261.93     28.54 o 
   3  35   2      218.56      260.32     29.25 o 
   4  35   2        0.19       20.60     12.05 o 
   5  35   2      212.32      201.39     33.32 o 
  -6  36   2       21.42       11.11     12.40 o 
  -5  36   2       56.17       70.74     27.34 o 
  -4  36   2       58.47       62.84     16.62 o 
  -3  36   2      340.66      413.47     35.19 o 
  -2  36   2       28.16       37.06     10.48 o 
  -1  36   2     2215.10     2291.53     66.35 o 
   0  36   2       21.73       27.95      9.98 o 
   1  36   2      193.00      181.61     18.88 o 
   2  36   2      104.91      110.07     30.05 o 
   3  36   2      716.39      692.66     46.32 o 
   4  36   2       85.86       76.22     17.68 o 
   5  36   2        5.24       18.07     12.84 o 
  -6  37   2        2.75        5.47     14.07 o 
  -5  37   2       14.18       20.13     23.59 o 
  -4  37   2       22.31       50.24     15.88 o 
  -3  37   2      122.29      128.45     25.70 o 
  -2  37   2      219.04      235.08     21.31 o 
  -1  37   2      363.14      451.69     34.21 o 
   0  37   2       40.01       42.98     11.65 o 
   1  37   2       63.58       72.66     13.91 o 
   2  37   2       51.23       44.82     23.55 o 
   3  37   2       70.92       78.77     17.83 o 
   4  37   2      388.91      372.84     37.09 o 
   5  37   2      465.56      484.03     65.79 o 
  -5  38   2        7.20       -3.13     10.19 o 
  -4  38   2      960.05      955.04     50.37 o 
  -3  38   2      108.24      102.31     19.63 o 
  -2  38   2      786.31      869.78     69.94 o 
  -1  38   2       36.72       49.31     12.02 o 
   0  38   2      464.13      478.67     30.49 o 
   1  38   2        0.34        5.55      9.28 o 
   2  38   2      189.53      176.43     28.53 o 
   3  38   2      266.20      338.97     34.38 o 
   4  38   2        0.56       -6.68     10.40 o 
  -5  39   2      370.82      387.54     30.95 o 
  -4  39   2      386.89      425.04     38.21 o 
  -3  39   2       10.93       31.98     14.84 o 
  -2  39   2      184.05      203.39     26.70 o 
  -1  39   2      738.73      787.13     36.31 o 
   0  39   2      524.84      585.23     33.65 o 
   1  39   2      100.71      146.06     17.92 o 
   2  39   2       17.63       37.99     21.44 o 
   3  39   2        1.86        9.78     10.49 o 
   4  39   2        2.91       -5.72     10.76 o 
  -4  40   2       22.61       14.44     10.79 o 
  -3  40   2       43.62       58.27     28.73 o 
  -2  40   2        2.54        5.27     17.22 o 
  -1  40   2      145.49      165.86     26.25 o 
   0  40   2        6.23       14.33      9.87 o 
   1  40   2       41.30       60.49     13.41 o 
   2  40   2      359.36      350.27     36.03 o 
   3  40   2       11.84       23.46     12.74 o 
  -4  41   2      149.79      139.75     19.47 o 
  -3  41   2        5.05       -5.70     12.87 o 
  -2  41   2      647.55      724.89     47.98 o 
  -1  41   2        3.22       -2.83      9.21 o 
   0  41   2       95.83      134.25     18.73 o 
   1  41   2      142.07      160.40     24.24 o 
   2  41   2        2.32        3.13     13.04 o 
   3  41   2       38.49       21.75     14.01 o 
  -3  42   2       57.83       81.55     15.81 o 
  -2  42   2        0.07       15.76     15.15 o 
  -1  42   2        8.23        4.56     10.14 o 
   0  42   2      279.77      333.73     27.57 o 
   1  42   2        8.55       24.68     13.67 o 
   2  42   2       19.16       23.03     13.49 o 
  -2  43   2        4.34      -11.77     11.77 o 
  -1  43   2       21.04        6.98     13.02 o 
   0  43   2      352.62      437.30     31.86 o 
   1  43   2      114.63      187.00     27.89 o 
 -11   1   3      541.17      676.39     34.47 o 
 -10   1   3       23.06       20.87      8.94 o 
  -9   1   3      436.46      449.70     25.99 o 
  -8   1   3     1640.36     1621.16     40.85 o 
  -7   1   3     3196.75     3105.29     63.74 o 
  -6   1   3     1427.96     1468.58     33.84 o 
  -5   1   3       46.69       64.25      6.24 o 
  -4   1   3    15023.34    15698.51    147.72 o 
  -3   1   3      115.65      151.98      7.06 o 
  -2   1   3    34146.52    36116.13    320.95 o 
  -1   1   3     1234.13     1217.82     30.25 o 
   0   1   3     3014.95     2910.32     46.41 o 
   1   1   3        4.39        7.29      2.14 o 
   2   1   3    17332.33    18206.32    180.47 o 
   3   1   3      751.31      744.19     13.54 o 
   4   1   3      175.02      153.56      7.25 o 
   5   1   3     1050.65     1069.34     23.11 o 
   6   1   3      673.45      621.22     23.46 o 
   7   1   3       10.15       40.13     18.09 o 
   8   1   3        7.61       10.60     18.53 o 
   9   1   3      532.12      458.31     45.45 o 
 -11   2   3       53.34       54.16     14.91 o 
 -10   2   3       36.49       53.35     10.93 o 
  -9   2   3     1092.47     1057.36     33.95 o 
  -8   2   3     1145.07     1171.63     42.90 o 
  -7   2   3      747.51      701.62     28.75 o 
  -6   2   3       63.39       76.34      9.54 o 
  -5   2   3     2193.14     2544.96     36.26 o 
  -4   2   3     1453.23     1497.56     22.56 o 
  -3   2   3      624.09      763.90     14.24 o 
  -2   2   3     9746.72    10126.97     96.92 o 
  -1   2   3    48488.38    51233.34    496.30 o 
   0   2   3       54.07       27.05      5.35 o 
   1   2   3      266.97      291.63      7.28 o 
   2   2   3      185.25      161.63      7.86 o 
   3   2   3     5580.75     6087.82     63.09 o 
   4   2   3     1245.64     1309.51     20.60 o 
   5   2   3      316.05      317.76     13.54 o 
   6   2   3      119.77      173.98     14.32 o 
   7   2   3     1020.16      932.20     59.94 o 
   8   2   3       17.31       23.66     18.13 o 
   9   2   3      139.20      198.01     30.74 o 
 -11   3   3      353.70      339.28     29.82 o 
 -10   3   3      168.92      212.41     19.24 o 
  -9   3   3        0.22        2.34      7.37 o 
  -8   3   3      485.28      458.31     24.16 o 
  -7   3   3     5505.32     5740.80    160.42 o 
  -6   3   3      820.15      800.80     23.91 o 
  -5   3   3       11.92        6.00      3.04 o 
  -4   3   3       81.65       51.93      4.77 o 
  -3   3   3     1126.13     1222.01     18.96 o 
  -2   3   3     6476.47     6715.55     67.44 o 
  -1   3   3     5764.14     6286.25    101.11 o 
   0   3   3       11.19       19.83      6.16 o 
   1   3   3     2981.23     2875.46     34.93 o 
   2   3   3     1364.91     1369.00     30.66 o 
   3   3   3     3566.34     3520.91     46.71 o 
   4   3   3      355.07      356.55      9.58 o 
   5   3   3     3969.20     3999.75     56.94 o 
   6   3   3      334.02      381.29     26.80 o 
   7   3   3        6.96       44.80     11.40 o 
   8   3   3      156.84      158.85     26.95 o 
   9   3   3      349.20      389.24     42.69 o 
 -11   4   3        4.20       12.10     11.36 o 
 -10   4   3      290.60      258.51     23.65 o 
  -9   4   3       57.96       77.64     11.46 o 
  -8   4   3     2112.63     1977.00     45.57 o 
  -7   4   3     3690.75     3765.55     65.49 o 
  -6   4   3        7.48       -0.54      4.47 o 
  -5   4   3      146.12      175.42      7.90 o 
  -4   4   3      324.73      308.07      9.58 o 
  -3   4   3      111.48      115.54      7.30 o 
  -2   4   3     4726.51     4821.21     55.88 o 
  -1   4   3    48665.03    51928.96    457.31 o 
   0   4   3        0.08       -1.48      5.76 o 
   1   4   3       62.90       62.59      5.41 o 
   2   4   3      302.02      247.42      9.80 o 
   3   4   3     1129.58     1212.35     22.70 o 
   4   4   3      245.21      255.81     15.75 o 
   5   4   3       42.18       62.69      7.46 o 
   6   4   3     1758.37     1701.30     38.50 o 
   7   4   3     2789.00     2896.90     69.04 o 
   8   4   3      361.48      375.60     38.46 o 
   9   4   3       84.55      110.27     28.89 o 
 -11   5   3      600.66      565.29     42.09 o 
 -10   5   3      637.15      572.43     29.74 o 
  -9   5   3     1224.76     1101.60     43.55 o 
  -8   5   3     1100.32     1156.71     33.93 o 
  -7   5   3      120.70      169.23     14.38 o 
  -6   5   3       45.32       43.50      7.40 o 
  -5   5   3      108.00      127.21      7.02 o 
  -4   5   3     1344.00     1512.42     22.67 o 
  -3   5   3      731.67      659.89     13.23 o 
  -2   5   3     1584.50     1690.27     23.03 o 
  -1   5   3     2529.84     2725.57     77.30 o 
   0   5   3       71.91       44.95      4.71 o 
   1   5   3     2874.85     2606.33     30.55 o 
   2   5   3     4600.80     4923.09     59.57 o 
   3   5   3     4386.00     4542.65     57.30 o 
   4   5   3      137.07      157.02      9.93 o 
   5   5   3     1714.85     1730.78     31.59 o 
   6   5   3      616.67      589.97     42.81 o 
   7   5   3     1203.47     1194.28     41.41 o 
   8   5   3      374.24      479.72     43.02 o 
   9   5   3       32.00       44.91     19.41 o 
 -11   6   3      102.00      123.29     19.27 o 
 -10   6   3        2.75       13.51      9.01 o 
  -9   6   3      447.23      448.65     25.56 o 
  -8   6   3      346.06      376.31     22.19 o 
  -7   6   3     1169.07     1111.34     48.73 o 
  -6   6   3      744.41      684.93     25.77 o 
  -5   6   3      834.15      711.81     17.37 o 
  -4   6   3        5.62        2.75      2.94 o 
  -3   6   3      945.47      967.14     16.61 o 
  -2   6   3     5085.60     4777.74     50.88 o 
  -1   6   3     7974.80     8093.13     86.41 o 
   0   6   3     4662.90     4483.19     47.74 o 
   1   6   3      161.50      152.81      6.37 o 
   2   6   3    13997.69    14493.64    151.56 o 
   3   6   3     1232.84     1354.24     24.69 o 
   4   6   3    12950.41    13150.16    142.94 o 
   5   6   3       29.18       33.55      6.08 o 
   6   6   3       39.93       48.25     10.81 o 
   7   6   3      451.09      421.61     28.03 o 
   8   6   3     3428.81     3306.00    157.33 o 
   9   6   3       24.02       68.12     21.28 o 
 -11   7   3       88.32       87.88     16.71 o 
 -10   7   3       18.58       18.06      9.54 o 
  -9   7   3        0.27       18.02      8.10 o 
  -8   7   3      633.29      604.88     34.85 o 
  -7   7   3        0.03       -3.76      5.32 o 
  -6   7   3     1725.01     1615.68     48.48 o 
  -5   7   3       63.98       85.54      6.08 o 
  -4   7   3     2255.08     2451.81     31.87 o 
  -3   7   3     1020.22      905.65     16.07 o 
  -2   7   3     6375.99     6649.45     67.47 o 
  -1   7   3      827.13      829.21     21.83 o 
   0   7   3    13851.13    14390.34    133.93 o 
   1   7   3     1224.09     1191.62     17.55 o 
   2   7   3        3.04       32.97     19.03 o 
   3   7   3      288.83      281.58     16.17 o 
   4   7   3     2066.89     2067.36     34.46 o 
   5   7   3       50.54       62.73      7.28 o 
   6   7   3      115.02      135.11     12.35 o 
   7   7   3        2.80        1.45      8.29 o 
   8   7   3       95.30      308.42    105.61 o 
   9   7   3      246.22      275.05     79.46 o 
 -11   8   3        2.57       17.62     13.22 o 
 -10   8   3       50.75       79.55     13.99 o 
  -9   8   3      359.29      389.01     23.77 o 
  -8   8   3       37.31       76.75     11.21 o 
  -7   8   3      189.36      166.72     14.72 o 
  -6   8   3     5615.12     5373.87     92.12 o 
  -5   8   3     1421.86     1364.32     23.74 o 
  -4   8   3     2038.14     2100.70     28.75 o 
  -3   8   3     1154.42     1034.55     17.54 o 
  -2   8   3     7340.96     7270.65     80.24 o 
  -1   8   3       13.59       14.29      3.36 o 
   0   8   3      105.46      105.07      6.05 o 
   1   8   3     2212.95     2085.62     26.43 o 
   2   8   3     1359.01     1179.63     22.12 o 
   3   8   3      408.02      458.13     13.85 o 
   4   8   3     9272.82     9515.10    108.64 o 
   5   8   3      218.20      209.94     12.80 o 
   6   8   3      184.83      204.40     15.16 o 
   7   8   3      179.81      199.43     20.53 o 
   8   8   3     2411.16     2271.45     84.47 o 
   9   8   3      225.29      196.04     30.69 o 
 -11   9   3      481.39      459.29     38.84 o 
 -10   9   3      175.32      191.95     21.43 o 
  -9   9   3       24.62       34.55      9.04 o 
  -8   9   3     3065.64     2954.73     58.85 o 
  -7   9   3     4682.16     4461.25     74.02 o 
  -6   9   3      148.99      122.76     13.29 o 
  -5   9   3     2485.64     2343.09     39.75 o 
  -4   9   3      112.28      156.66     10.79 o 
  -3   9   3      547.65      459.00     11.29 o 
  -2   9   3     1011.47     1035.61     17.14 o 
  -1   9   3     5694.51     5995.11     62.45 o 
   0   9   3      236.65      210.20     11.09 o 
   1   9   3       29.46       13.61      3.00 o 
   2   9   3        0.14        6.14      3.45 o 
   3   9   3     1786.87     1830.99     32.30 o 
   4   9   3     2189.36     2170.47     35.92 o 
   5   9   3     4499.74     4332.82     60.02 o 
   6   9   3       71.99       87.78     10.26 o 
   7   9   3      125.54      119.45     16.22 o 
   8   9   3      176.40      216.84     49.42 o 
   9   9   3      123.76      160.11     41.09 o 
 -11  10   3       30.20       79.65     16.65 o 
 -10  10   3      421.55      465.71     27.82 o 
  -9  10   3        5.94        8.96      7.49 o 
  -8  10   3      202.10      221.69     17.46 o 
  -7  10   3        6.54       49.27      9.23 o 
  -6  10   3      438.52      402.98     33.35 o 
  -5  10   3     4179.67     4114.39     52.71 o 
  -4  10   3       16.92       27.93      4.02 o 
  -3  10   3    14725.99    14937.72    141.14 o 
  -2  10   3      192.11      205.09      8.20 o 
  -1  10   3     4399.64     4506.46     49.55 o 
   0  10   3     5545.66     5787.17     60.50 o 
   1  10   3      134.43       75.55      5.40 o 
   2  10   3        6.09       23.41     13.39 o 
   3  10   3     1201.75     1147.84     30.41 o 
   4  10   3      406.43      392.07     14.67 o 
   5  10   3       18.16       40.28      9.13 o 
   6  10   3        0.20        1.79     11.16 o 
   7  10   3      301.73      327.64     25.73 o 
   8  10   3      119.58      113.30     23.19 o 
   9  10   3     1941.07     1902.59     81.34 o 
 -11  11   3      685.46      749.74     51.77 o 
 -10  11   3       15.58       25.00     15.61 o 
  -9  11   3      265.26      263.69     19.90 o 
  -8  11   3       38.59       63.91     16.89 o 
  -7  11   3     3416.08     3309.45     76.18 o 
  -6  11   3       41.11       29.05      8.66 o 
  -5  11   3      255.14      239.75      8.84 o 
  -4  11   3     1373.86     1213.89     20.31 o 
  -3  11   3     5635.36     5706.35     61.09 o 
  -2  11   3     4360.36     4323.24     47.96 o 
  -1  11   3       17.74        4.98      3.57 o 
   0  11   3     1350.97     1367.49     20.94 o 
   1  11   3     4529.14     4843.96     52.50 o 
   2  11   3     1499.42     1540.97     22.18 o 
   3  11   3      115.12      145.12      9.61 o 
   4  11   3     1351.21     1295.75     26.30 o 
   5  11   3     2002.35     1910.56     34.90 o 
   6  11   3      730.36      670.39     24.31 o 
   7  11   3       89.00      122.20     17.32 o 
   8  11   3      229.06      241.03     59.98 o 
   9  11   3       47.86      114.86     24.43 o 
 -11  12   3       79.62      108.47     23.46 o 
 -10  12   3      189.31      171.67     21.28 o 
  -9  12   3       79.59       87.75     12.74 o 
  -8  12   3       23.54       18.23      7.69 o 
  -7  12   3      586.64      535.97     27.16 o 
  -6  12   3       36.64       46.09      8.44 o 
  -5  12   3      106.76       95.12      5.77 o 
  -4  12   3     1398.54     1371.80     22.08 o 
  -3  12   3     2005.17     1900.73     26.82 o 
  -2  12   3     3390.94     3552.22     41.52 o 
  -1  12   3     3919.66     4011.36     45.57 o 
   0  12   3     8370.12     8477.84     84.77 o 
   1  12   3     3635.84     3552.85     41.37 o 
   2  12   3       82.62       91.64      6.02 o 
   3  12   3      231.66      270.50     12.52 o 
   4  12   3       47.42       69.17      7.47 o 
   5  12   3       21.52       21.96      6.68 o 
   6  12   3      333.26      329.63     19.73 o 
   7  12   3        0.12        3.93      9.61 o 
   8  12   3      585.81      554.70     34.98 o 
   9  12   3     1509.95     1455.55     70.67 o 
 -11  13   3      475.98      584.71     47.07 o 
 -10  13   3        7.52       30.16     13.63 o 
  -9  13   3      327.77      319.82     22.03 o 
  -8  13   3       20.70       13.93      8.14 o 
  -7  13   3      842.36      861.94     31.23 o 
  -6  13   3      540.65      525.65     21.15 o 
  -5  13   3      332.81      295.27     14.62 o 
  -4  13   3      719.58      676.24     15.75 o 
  -3  13   3      313.38      262.90      9.51 o 
  -2  13   3    23156.39    24169.58    220.79 o 
  -1  13   3      135.06      163.52      9.06 o 
   0  13   3     9242.06     9301.50     92.20 o 
   1  13   3      457.10      519.14     12.33 o 
   2  13   3     1048.91      966.23     17.17 o 
   3  13   3       43.27       40.65      5.91 o 
   4  13   3      197.57      196.05     13.77 o 
   5  13   3      696.37      626.93     26.18 o 
   6  13   3      769.41      738.38     25.75 o 
   7  13   3       63.42       55.36     13.24 o 
   8  13   3      179.85      196.06     21.79 o 
   9  13   3      110.90      127.53     34.11 o 
 -10  14   3       57.24       71.10     17.70 o 
  -9  14   3       42.77       36.48     10.39 o 
  -8  14   3       55.58       62.56     11.28 o 
  -7  14   3      308.65      287.71     28.05 o 
  -6  14   3     3665.85     3330.54     77.49 o 
  -5  14   3      431.12      404.53     19.55 o 
  -4  14   3     2085.19     1951.17     30.57 o 
  -3  14   3      440.70      461.85     11.89 o 
  -2  14   3      357.49      355.33     18.85 o 
  -1  14   3     1366.77     1384.75     21.87 o 
   0  14   3     8265.84     8131.48     82.60 o 
   1  14   3     7836.42     8243.51     83.58 o 
   2  14   3     3294.72     3294.86     40.12 o 
   3  14   3     1091.78     1054.93     26.73 o 
   4  14   3      596.41      543.38     17.12 o 
   5  14   3      165.23      171.18     14.26 o 
   6  14   3      969.27      951.68     33.30 o 
   7  14   3      161.41      185.41     20.98 o 
   8  14   3     1091.32      985.88     40.85 o 
   9  14   3       25.50       30.73     22.76 o 
 -10  15   3      453.71      450.40     39.38 o 
  -9  15   3      143.39      155.37     15.20 o 
  -8  15   3        0.07        5.04     17.43 o 
  -7  15   3       10.85        1.52      7.39 o 
  -6  15   3    11799.70    11842.11    178.91 o 
  -5  15   3        0.94        0.88      4.73 o 
  -4  15   3     1767.81     1712.56     28.26 o 
  -3  15   3      379.54      346.53     15.86 o 
  -2  15   3    10304.43    10973.04    108.04 o 
  -1  15   3       41.98       32.28     12.13 o 
   0  15   3     3937.99     3854.31     54.57 o 
   1  15   3     1358.97     1294.99     21.22 o 
   2  15   3      200.71      201.75      8.93 o 
   3  15   3     3061.03     2831.42     43.12 o 
   4  15   3      249.41      266.28     13.88 o 
   5  15   3      287.12      287.10     18.05 o 
   6  15   3       67.94       61.03      9.89 o 
   7  15   3     1007.25     1051.93     40.66 o 
   8  15   3      208.88      198.96     21.84 o 
   9  15   3       13.84       69.70     22.02 o 
 -10  16   3      269.36      270.98     33.21 o 
  -9  16   3      428.05      410.75     28.46 o 
  -8  16   3       10.22       11.65     12.53 o 
  -7  16   3       95.48       78.76     14.98 o 
  -6  16   3     2028.01     1918.35     40.76 o 
  -5  16   3       95.82       91.94      9.83 o 
  -4  16   3     1867.39     1984.88     31.43 o 
  -3  16   3      705.51      630.14     16.94 o 
  -2  16   3      229.72      222.05     10.03 o 
  -1  16   3     9127.71     9713.42     97.31 o 
   0  16   3     3831.47     3630.52     46.83 o 
   1  16   3      496.20      532.98     12.97 o 
   2  16   3       90.09       93.16      6.74 o 
   3  16   3      563.76      551.19     17.16 o 
   4  16   3      328.19      333.26     15.27 o 
   5  16   3       25.19       31.92      8.00 o 
   6  16   3      191.32      158.99     15.02 o 
   7  16   3        2.76       21.71      8.80 o 
   8  16   3       43.07       48.77     13.75 o 
 -10  17   3      742.85      702.88     88.71 o 
  -9  17   3      778.55      796.45     41.18 o 
  -8  17   3      325.49      341.56     21.61 o 
  -7  17   3     2079.12     1917.11     42.91 o 
  -6  17   3      763.27      736.42     23.95 o 
  -5  17   3     3701.00     3582.62     58.62 o 
  -4  17   3      744.93      693.17     19.04 o 
  -3  17   3      429.35      380.10     11.51 o 
  -2  17   3       31.68       32.59      5.07 o 
  -1  17   3     2195.26     2095.57     42.46 o 
   0  17   3      138.33      147.37      7.97 o 
   1  17   3      508.22      473.44     12.47 o 
   2  17   3       21.81       35.66      4.89 o 
   3  17   3     9678.96     9535.44    110.21 o 
   4  17   3      707.76      678.83     19.48 o 
   5  17   3      885.49      896.13     28.12 o 
   6  17   3      250.51      278.60     19.50 o 
   7  17   3     1617.92     1666.31     43.68 o 
   8  17   3       65.87       63.88     15.11 o 
 -10  18   3       10.43       13.41     16.80 o 
  -9  18   3       71.08       71.05     11.79 o 
  -8  18   3      347.01      320.62     20.54 o 
  -7  18   3      145.24      139.59     13.67 o 
  -6  18   3      103.14      101.93     11.15 o 
  -5  18   3       37.60       55.67      8.40 o 
  -4  18   3      859.18      931.71     19.89 o 
  -3  18   3      140.18      153.02     10.23 o 
  -2  18   3      669.17      628.55     15.02 o 
  -1  18   3     4460.36     4603.17     77.70 o 
   0  18   3     1752.24     1622.50     32.57 o 
   1  18   3      246.85      242.05     10.10 o 
   2  18   3      727.29      679.21     15.60 o 
   3  18   3       14.30       42.23      8.28 o 
   4  18   3      195.51      203.32     12.89 o 
   5  18   3       21.00       48.95      8.77 o 
   6  18   3     1665.93     1651.79     41.79 o 
   7  18   3       65.99       51.17     10.68 o 
   8  18   3       28.40       72.19     15.17 o 
 -10  19   3       14.43       17.19     15.57 o 
  -9  19   3      232.05      234.01     24.01 o 
  -8  19   3       58.63       65.51     13.66 o 
  -7  19   3      157.58      159.24     14.78 o 
  -6  19   3      408.70      418.70     19.69 o 
  -5  19   3      984.21      949.07     25.85 o 
  -4  19   3       29.29       39.22      5.49 o 
  -3  19   3      172.03      161.06      9.29 o 
  -2  19   3       79.20      101.38      7.29 o 
  -1  19   3      564.87      534.98     26.91 o 
   0  19   3      405.84      384.37     12.27 o 
   1  19   3     1014.75     1003.85     19.26 o 
   2  19   3      352.68      346.56     12.33 o 
   3  19   3     3954.54     3885.35     55.43 o 
   4  19   3      526.19      544.10     21.97 o 
   5  19   3      264.20      231.09     17.22 o 
   6  19   3      421.50      438.17     24.02 o 
   7  19   3      332.38      353.62     23.52 o 
   8  19   3      354.42      404.84     31.47 o 
 -10  20   3       94.70      108.00     32.72 o 
  -9  20   3        7.79       19.74     15.14 o 
  -8  20   3      637.31      635.27     32.43 o 
  -7  20   3     1059.54      939.94     34.04 o 
  -6  20   3      723.62      703.59     23.74 o 
  -5  20   3       36.33       35.50      7.60 o 
  -4  20   3        1.19        1.07      3.90 o 
  -3  20   3       95.19       88.11      8.25 o 
  -2  20   3     3315.49     3186.70     40.58 o 
  -1  20   3     2600.77     2544.82     40.49 o 
   0  20   3     3350.35     3322.45     42.03 o 
   1  20   3       40.23       40.53      5.30 o 
   2  20   3     2304.97     2183.32     32.11 o 
   3  20   3      132.15      135.91     10.77 o 
   4  20   3     7235.49     6882.99    100.58 o 
   5  20   3     1082.46     1119.32     32.42 o 
   6  20   3      723.06      710.51     27.74 o 
   7  20   3        4.23        7.29      7.95 o 
   8  20   3        3.33       17.50     13.85 o 
 -10  21   3        1.75        9.35     22.04 o 
  -9  21   3       72.43       79.41     23.31 o 
  -8  21   3      172.56      147.00     17.62 o 
  -7  21   3       19.68       13.63      8.62 o 
  -6  21   3        4.02        8.37      7.15 o 
  -5  21   3        1.10        7.87      6.93 o 
  -4  21   3       51.90       85.16      8.99 o 
  -3  21   3        8.42        3.89      6.26 o 
  -2  21   3      600.12      518.11     17.44 o 
  -1  21   3        4.47        3.66      3.89 o 
   0  21   3     2809.49     2710.47     36.56 o 
   1  21   3      202.21      204.61      9.99 o 
   2  21   3     4077.20     4033.13     49.96 o 
   3  21   3      956.57      941.60     23.26 o 
   4  21   3     1838.68     1858.30     41.60 o 
   5  21   3      235.34      282.14     19.00 o 
   6  21   3      282.22      310.02     21.21 o 
   7  21   3       20.05       19.82     10.54 o 
   8  21   3       23.40        5.73     14.08 o 
 -10  22   3        2.94       -1.88     16.37 o 
  -9  22   3       71.50       56.49     20.39 o 
  -8  22   3     1667.88     1659.28     49.64 o 
  -7  22   3        0.08       -4.84      9.40 o 
  -6  22   3      215.95      239.63     19.83 o 
  -5  22   3       19.43       15.45      7.90 o 
  -4  22   3      162.39      177.32     16.73 o 
  -3  22   3     3080.70     3126.13     51.39 o 
  -2  22   3     1194.49     1147.25     27.00 o 
  -1  22   3      448.38      420.30     16.68 o 
   0  22   3      672.82      681.48     15.61 o 
   1  22   3     2335.17     2279.50     33.13 o 
   2  22   3      115.14      116.09      8.34 o 
   3  22   3        6.82       15.11      5.96 o 
   4  22   3     1344.79     1358.65     35.78 o 
   5  22   3      266.24      265.49     18.73 o 
   6  22   3      176.96      183.11     16.67 o 
   7  22   3        4.72       -3.59      8.88 o 
   8  22   3       10.65       23.90     15.97 o 
  -9  23   3       50.75       45.49     13.67 o 
  -8  23   3       13.67        8.50      9.63 o 
  -7  23   3     1849.76     1733.19     49.32 o 
  -6  23   3      199.67      219.40     19.33 o 
  -5  23   3      492.91      492.67     31.22 o 
  -4  23   3      145.04      149.45     20.47 o 
  -3  23   3       17.68       23.23      5.84 o 
  -2  23   3     1018.40      988.20     28.17 o 
  -1  23   3      642.60      645.66     22.49 o 
   0  23   3      105.57      108.61     10.50 o 
   1  23   3     1046.41     1017.66     22.88 o 
   2  23   3        8.34       20.13      5.55 o 
   3  23   3      133.65      148.10     11.43 o 
   4  23   3       25.02       19.71      6.90 o 
   5  23   3        1.08        5.61      7.32 o 
   6  23   3      595.07      606.52     33.59 o 
   7  23   3        0.08        0.16      9.08 o 
   8  23   3       32.05       47.61     17.45 o 
  -9  24   3      110.06       98.94     16.94 o 
  -8  24   3        0.55      -10.60     16.10 o 
  -7  24   3      195.43      214.36     20.47 o 
  -6  24   3        5.68        8.02      8.91 o 
  -5  24   3     1565.28     1548.51     43.32 o 
  -4  24   3      747.19      726.78     27.17 o 
  -3  24   3     3725.94     3822.28     62.62 o 
  -2  24   3        0.53        0.55      5.73 o 
  -1  24   3       71.23       51.63      8.70 o 
   0  24   3      329.08      320.41     14.34 o 
   1  24   3       97.28      104.31      9.03 o 
   2  24   3        8.71       10.14      5.26 o 
   3  24   3       25.13       39.13      7.01 o 
   4  24   3       11.26       20.97      8.22 o 
   5  24   3      286.42      305.31     23.72 o 
   6  24   3       35.97       44.22     12.24 o 
   7  24   3        0.01        0.08     10.71 o 
  -9  25   3      301.94      346.47     28.88 o 
  -8  25   3       10.27       13.11     12.90 o 
  -7  25   3      919.04      991.06     36.98 o 
  -6  25   3      253.99      248.07     21.14 o 
  -5  25   3     1083.52     1082.11     44.28 o 
  -4  25   3      755.16      753.34     42.66 o 
  -3  25   3      158.29      166.76     13.61 o 
  -2  25   3     2319.25     2301.00     43.03 o 
  -1  25   3      153.59      168.27     13.64 o 
   0  25   3      565.24      516.41     18.34 o 
   1  25   3     1191.92     1066.10     29.98 o 
   2  25   3     2323.88     2322.22     64.37 o 
   3  25   3     1791.54     1679.40     44.19 o 
   4  25   3      893.94      716.55     55.99 o 
   5  25   3      295.93      331.02     25.28 o 
   6  25   3       41.51       48.58     12.77 o 
   7  25   3      180.80      173.70     21.04 o 
  -9  26   3      508.99      479.21     34.29 o 
  -8  26   3       22.78       36.26     11.57 o 
  -7  26   3      627.89      606.50     57.16 o 
  -6  26   3       11.04        3.48      9.11 o 
  -5  26   3      115.35      137.58     15.79 o 
  -4  26   3      573.79      582.77     25.71 o 
  -3  26   3      833.31      879.23     31.64 o 
  -2  26   3     1456.44     1470.08     33.54 o 
  -1  26   3      214.70      236.13     18.03 o 
   0  26   3     3138.74     3119.84     62.85 o 
   1  26   3       87.33       93.54     12.84 o 
   2  26   3        2.46       18.54      7.56 o 
   3  26   3       49.57       44.11     13.12 o 
   4  26   3      265.34      257.83     27.13 o 
   5  26   3     1693.16     1717.92    126.17 o 
   6  26   3       10.37       22.25     12.70 o 
   7  26   3       55.87       85.71     18.94 o 
  -9  27   3       51.33       41.61     21.62 o 
  -8  27   3       50.15       67.89     17.94 o 
  -7  27   3       36.90       40.34     11.82 o 
  -6  27   3      573.16      576.39     31.21 o 
  -5  27   3      273.11      290.96     30.82 o 
  -4  27   3       36.24       28.83      9.01 o 
  -3  27   3     1206.24     1198.92     35.11 o 
  -2  27   3     4642.75     4599.01     82.70 o 
  -1  27   3     1244.06     1209.63     35.73 o 
   0  27   3     4842.51     4908.43     87.09 o 
   1  27   3      281.02      315.10     33.84 o 
   2  27   3      233.89      213.93     23.81 o 
   3  27   3      249.08      278.64     29.01 o 
   4  27   3       42.44       69.20     17.65 o 
   5  27   3        5.25       10.63     10.45 o 
   6  27   3     1237.15     1207.48     53.86 o 
   7  27   3       56.50       66.57     18.64 o 
  -8  28   3       43.67       71.88     21.21 o 
  -7  28   3        2.33       -2.61      8.70 o 
  -6  28   3      652.43      654.23     32.95 o 
  -5  28   3       71.11       83.14     22.16 o 
  -4  28   3       33.64       27.93     11.12 o 
  -3  28   3      163.31      190.69     16.49 o 
  -2  28   3     2261.84     2086.35    111.26 o 
  -1  28   3      438.70      450.46     24.51 o 
   0  28   3     1777.71     1647.96     80.51 o 
   1  28   3      688.80      690.49     27.16 o 
   2  28   3     3341.66     3180.04    195.35 o 
   3  28   3      481.24      431.75     60.85 o 
   4  28   3       12.53       -3.80      8.62 o 
   5  28   3       85.40      121.03     20.58 o 
   6  28   3      375.15      377.20     35.24 o 
   7  28   3      105.06      140.07     23.35 o 
  -8  29   3      381.44      348.48     35.54 o 
  -7  29   3        9.26       -8.52     10.38 o 
  -6  29   3     1251.68     1309.99     52.88 o 
  -5  29   3       23.27       16.75     10.05 o 
  -4  29   3      525.68      452.86     48.38 o 
  -3  29   3      394.28      385.76     23.17 o 
  -2  29   3     1965.74     1896.12     64.66 o 
  -1  29   3       58.76       64.51     11.67 o 
   0  29   3      253.87      309.13     21.34 o 
   1  29   3      459.56      468.01     44.20 o 
   2  29   3       16.98       24.66     15.06 o 
   3  29   3      662.70      736.36     57.90 o 
   4  29   3      202.72      188.08     24.11 o 
   5  29   3      590.76      574.81     42.24 o 
   6  29   3      422.56      513.73     68.78 o 
  -8  30   3       34.27       56.00     17.97 o 
  -7  30   3        4.42       -0.93     10.32 o 
  -6  30   3       18.31       40.87     16.70 o 
  -5  30   3       71.76       68.13     15.72 o 
  -4  30   3       31.42       28.49     15.02 o 
  -3  30   3     2132.87     2303.29     82.16 o 
  -2  30   3        0.09        1.00      7.19 o 
  -1  30   3      187.01      150.03     16.17 o 
   0  30   3      254.29      239.62     23.57 o 
   1  30   3      173.49      157.88     16.23 o 
   2  30   3     1257.13     1275.79    158.73 o 
   3  30   3        1.06        9.42      9.80 o 
   4  30   3       29.44       32.28     18.01 o 
   5  30   3       46.07       54.38     19.29 o 
   6  30   3       24.29       30.06     14.68 o 
  -8  31   3      131.67      114.50     22.79 o 
  -7  31   3      731.49      713.95     49.38 o 
  -6  31   3      433.52      506.90     38.12 o 
  -5  31   3     1391.52     1378.35     54.85 o 
  -4  31   3       41.46       49.79     14.18 o 
  -3  31   3      901.63      893.96     33.82 o 
  -2  31   3      192.07      192.69     17.83 o 
  -1  31   3      199.18      182.95     17.96 o 
   0  31   3      341.69      324.04     27.36 o 
   1  31   3      281.07      280.92     21.02 o 
   2  31   3       10.49       19.67     10.73 o 
   3  31   3      149.23      142.68     29.09 o 
   4  31   3       10.01        5.08     10.76 o 
   5  31   3      531.37      594.85     64.64 o 
   6  31   3        7.44       30.88     14.92 o 
  -7  32   3       29.72       41.32     16.28 o 
  -6  32   3      593.76      583.12     41.00 o 
  -5  32   3      213.90      235.00     26.85 o 
  -4  32   3       24.65       11.69     15.22 o 
  -3  32   3      112.14      127.59     20.21 o 
  -2  32   3       47.48       58.71     10.72 o 
  -1  32   3      224.24      197.69     18.73 o 
   0  32   3      369.97      346.75     24.48 o 
   1  32   3      171.17      182.17     17.78 o 
   2  32   3        6.28       13.78     14.07 o 
   3  32   3      133.79      168.54     23.02 o 
   4  32   3      948.12      961.20     48.29 o 
   5  32   3       52.69       39.94     13.90 o 
   6  32   3      297.95      355.94     51.57 o 
  -7  33   3      216.97      251.22     29.07 o 
  -6  33   3        2.61        2.89     11.77 o 
  -5  33   3       15.29       41.54     14.49 o 
  -4  33   3     1362.48     1288.74     53.15 o 
  -3  33   3      274.50      313.54     29.99 o 
  -2  33   3      170.30      158.05     19.57 o 
  -1  33   3        0.27        2.57      7.62 o 
   0  33   3      135.70      132.03     18.08 o 
   1  33   3       42.71       55.67     13.63 o 
   2  33   3       42.07       38.08     25.11 o 
   3  33   3      208.17      261.13     28.76 o 
   4  33   3        0.02       13.28     11.92 o 
   5  33   3       35.53       50.72     16.87 o 
  -7  34   3        1.47       25.03     17.85 o 
  -6  34   3      395.74      399.16     36.11 o 
  -5  34   3       57.02       51.49     18.09 o 
  -4  34   3      688.41      752.95     45.11 o 
  -3  34   3      222.28      232.52     26.75 o 
  -2  34   3      795.46      842.32     59.85 o 
  -1  34   3       35.06       29.71      9.79 o 
   0  34   3      246.85      227.27     21.65 o 
   1  34   3      142.72      139.13     21.19 o 
   2  34   3       23.20       22.02     11.25 o 
   3  34   3     1101.08      992.57     48.88 o 
   4  34   3      131.57      130.08     21.76 o 
   5  34   3      612.98      646.93     48.04 o 
  -7  35   3      175.45      122.04     24.18 o 
  -6  35   3      136.83      174.36     37.06 o 
  -5  35   3       99.05      126.02     21.32 o 
  -4  35   3      742.57      717.33     45.16 o 
  -3  35   3      416.87      471.63     37.55 o 
  -2  35   3        2.47       15.45      8.80 o 
  -1  35   3      352.98      405.98     27.35 o 
   0  35   3      134.82      134.02     16.69 o 
   1  35   3      140.90      108.28     18.88 o 
   2  35   3     1496.96     1444.00     58.69 o 
   3  35   3       36.08       34.43     13.97 o 
   4  35   3        2.07        6.16     16.26 o 
   5  35   3       19.57       29.16     17.53 o 
  -6  36   3        0.28       -3.57     15.38 o 
  -5  36   3      341.82      319.57     33.10 o 
  -4  36   3       25.11       14.92     14.27 o 
  -3  36   3      275.70      282.07     30.01 o 
  -2  36   3      125.24      121.71     16.05 o 
  -1  36   3     1565.17     1619.15     48.57 o 
   0  36   3       83.58      107.94     15.20 o 
   1  36   3      245.59      241.58     37.54 o 
   2  36   3       30.43       23.77     12.23 o 
   3  36   3      142.19      150.95     24.53 o 
   4  36   3       31.41       38.73     14.46 o 
  -6  37   3        3.62        7.55     13.14 o 
  -5  37   3      775.00      878.02     83.25 o 
  -4  37   3      607.68      645.41     44.80 o 
  -3  37   3      644.47      717.48     46.23 o 
  -2  37   3       20.49       22.22      9.59 o 
  -1  37   3       13.31       21.76     10.29 o 
   0  37   3        0.21       12.75     11.92 o 
   1  37   3      604.31      614.18     43.67 o 
   2  37   3       32.73       13.39     12.03 o 
   3  37   3       82.40      118.74     22.21 o 
   4  37   3       33.64       38.27     25.03 o 
  -5  38   3      637.76      749.55     49.14 o 
  -4  38   3      164.71      178.54     29.61 o 
  -3  38   3       91.15       76.03     19.07 o 
  -2  38   3       44.44       63.19     16.28 o 
  -1  38   3        0.49        6.31     10.78 o 
   0  38   3      576.50      626.31     34.60 o 
   1  38   3       74.03       88.48     19.02 o 
   2  38   3        0.60        1.97     10.03 o 
   3  38   3      207.55      166.33     25.81 o 
   4  38   3      331.75      299.13     33.53 o 
  -5  39   3       14.19       30.90     14.84 o 
  -4  39   3      398.42      427.81     38.66 o 
  -3  39   3      176.52      261.57     30.48 o 
  -2  39   3      230.71      235.36     28.37 o 
  -1  39   3       87.60      137.22     17.53 o 
   0  39   3      553.74      609.84     34.90 o 
   1  39   3      105.60      127.83     24.67 o 
   2  39   3      161.73      176.36     25.33 o 
   3  39   3       10.82       19.11     11.77 o 
  -4  40   3      168.34      163.36     25.54 o 
  -3  40   3      198.28      206.01     36.94 o 
  -2  40   3      331.23      366.10     35.04 o 
  -1  40   3       47.83       48.09     11.90 o 
   0  40   3        1.85       -4.40      9.96 o 
   1  40   3        0.87      -14.78     21.40 o 
   2  40   3      522.22      527.55     43.79 o 
  -3  41   3      216.29      242.76     41.60 o 
  -2  41   3      314.65      396.11     37.53 o 
  -1  41   3      657.60      687.95     37.31 o 
   0  41   3       32.19       38.24     25.98 o 
   1  41   3       45.82       59.46     18.12 o 
   2  41   3       38.86       60.94     25.11 o 
  -3  42   3      151.36      176.61     26.88 o 
  -2  42   3       95.37      107.43     22.23 o 
  -1  42   3       72.89      115.04     26.19 o 
   0  42   3      401.44      434.57     39.32 o 
   1  42   3      167.04      183.94     26.93 o 
 -11   0   4       10.51       12.07     15.65 o 
 -10   0   4      150.21      127.77     23.21 o 
  -9   0   4     1660.77     1482.09     58.92 o 
  -8   0   4     1739.21     1861.98     62.89 o 
  -7   0   4       22.29       32.48     11.55 o 
  -6   0   4     7278.78     7604.94    116.52 o 
  -5   0   4      142.34      187.68     13.13 o 
  -4   0   4     3156.82     3149.22     56.27 o 
  -3   0   4     7460.36     7512.09    109.68 o 
  -2   0   4    25765.68    26650.35    342.03 o 
  -1   0   4      147.68      129.33     14.62 o 
   0   0   4     2621.42     2824.45     84.37 o 
   1   0   4       89.00       92.02      7.81 o 
   2   0   4      894.60      975.05     22.82 o 
   3   0   4     4083.45     4179.72     67.12 o 
   4   0   4     5764.16     5740.73    120.61 o 
   5   0   4      686.10      659.56     32.95 o 
   6   0   4        2.30       22.28     16.42 o 
   7   0   4     1786.49     1575.09     95.09 o 
   8   0   4      486.08      495.59     66.63 o 
   9   0   4        2.27      -13.47     20.09 o 
 -11   1   4      193.53      213.28     22.48 o 
 -10   1   4        0.12      -10.45     10.45 o 
  -9   1   4     1088.03      980.94     33.43 o 
  -8   1   4      153.83      138.87     14.13 o 
  -7   1   4      625.72      551.66     22.84 o 
  -6   1   4      845.60      930.19     37.03 o 
  -5   1   4      516.85      484.78     12.97 o 
  -4   1   4      628.16      683.49     15.33 o 
  -3   1   4     5030.22     5492.13     59.86 o 
  -2   1   4     7097.72     7307.21     74.82 o 
  -1   1   4      539.53      500.60     12.78 o 
   0   1   4      808.30      898.13     16.31 o 
   1   1   4        3.23        4.77      2.79 o 
   2   1   4       32.08       29.17      3.37 o 
   3   1   4       24.10       29.19      3.73 o 
   4   1   4       16.51       17.67     12.79 o 
   5   1   4       19.12       35.10      8.43 o 
   6   1   4     1223.67     1231.38     34.05 o 
   7   1   4       28.59       67.97     16.42 o 
   8   1   4      167.74      128.31     23.99 o 
   9   1   4      183.53      135.48     26.74 o 
 -11   2   4        2.94       31.93     11.67 o 
 -10   2   4        0.03       -3.28      8.40 o 
  -9   2   4      866.89      852.48     31.26 o 
  -8   2   4      146.51      141.79     14.57 o 
  -7   2   4        0.84       -3.21      5.23 o 
  -6   2   4      548.06      598.00     15.26 o 
  -5   2   4      141.41      154.10      8.77 o 
  -4   2   4      204.97      142.81      8.18 o 
  -3   2   4      192.05      194.72      9.72 o 
  -2   2   4     8524.42     8903.42     88.69 o 
  -1   2   4     1405.41     1430.08     23.02 o 
   0   2   4     2357.34     2697.70     39.64 o 
   1   2   4      966.64      882.39     16.97 o 
   2   2   4      194.33      178.89      6.27 o 
   3   2   4      236.86      270.49     11.30 o 
   4   2   4     1121.46     1040.09     22.34 o 
   5   2   4      113.12      145.27     13.26 o 
   6   2   4        3.22       12.88     13.53 o 
   7   2   4      133.31      149.94     27.90 o 
   8   2   4      253.12      302.39     36.26 o 
   9   2   4       91.30       67.12     19.53 o 
 -11   3   4       97.16      118.54     16.91 o 
 -10   3   4       14.34       -4.58      8.19 o 
  -9   3   4     1662.37     1498.97     63.81 o 
  -8   3   4      603.07      610.37     25.77 o 
  -7   3   4       12.00        9.04      6.27 o 
  -6   3   4     1211.29     1229.19     26.53 o 
  -5   3   4      952.80     1004.62     19.63 o 
  -4   3   4      162.70      138.69      8.03 o 
  -3   3   4     9925.03     9922.08     98.57 o 
  -2   3   4      379.78      362.62     16.85 o 
  -1   3   4       39.67       62.67      6.07 o 
   0   3   4      892.41      899.79     16.46 o 
   1   3   4     4472.68     4861.36     52.59 o 
   2   3   4       23.25       30.26      5.00 o 
   3   3   4     5397.75     5672.35     70.37 o 
   4   3   4      239.77      233.20     13.30 o 
   5   3   4     1357.26     1473.79     36.35 o 
   6   3   4      574.77      570.34     27.29 o 
   7   3   4     1725.46     1850.56     73.64 o 
   8   3   4      116.68      104.11     23.46 o 
   9   3   4      494.95      477.20     47.54 o 
 -11   4   4      108.60       97.52     15.94 o 
 -10   4   4       79.67       98.83     14.12 o 
  -9   4   4       80.99       65.26     16.92 o 
  -8   4   4     2278.63     2271.48     83.50 o 
  -7   4   4      287.59      299.24     18.71 o 
  -6   4   4     1294.39     1239.74     22.77 o 
  -5   4   4      129.99      149.40      8.53 o 
  -4   4   4      762.19      733.26     17.15 o 
  -3   4   4      152.89      148.03      9.17 o 
  -2   4   4     2829.01     2848.94     35.56 o 
  -1   4   4       23.29       32.65      4.62 o 
   0   4   4       56.59       49.39      5.78 o 
   1   4   4     6836.74     7309.15     74.26 o 
   2   4   4      559.13      507.25     14.31 o 
   3   4   4     1162.26     1184.59     23.76 o 
   4   4   4       39.46       40.15      6.30 o 
   5   4   4     5330.90     4967.23     79.06 o 
   6   4   4      420.99      414.84     36.84 o 
   7   4   4      272.99      328.62     35.05 o 
   8   4   4        5.13       -6.18     17.81 o 
   9   4   4        6.40       28.96     16.16 o 
 -11   5   4      316.02      322.52     25.46 o 
 -10   5   4      380.14      410.60     46.34 o 
  -9   5   4      308.58      226.54     19.30 o 
  -8   5   4      297.75      279.26     19.74 o 
  -7   5   4     2930.54     2868.60     55.04 o 
  -6   5   4      981.95     1068.48     20.90 o 
  -5   5   4     1130.72     1145.96     21.07 o 
  -4   5   4     1814.74     1903.64     28.11 o 
  -3   5   4      964.05      951.61     17.79 o 
  -2   5   4       61.35       85.96      9.81 o 
  -1   5   4     1371.60     1127.86     20.10 o 
   0   5   4     2236.84     2197.70     38.37 o 
   1   5   4      923.25     1039.39     20.89 o 
   2   5   4      102.72      148.47      9.13 o 
   3   5   4      137.64      143.70     10.30 o 
   4   5   4      611.65      590.33     17.46 o 
   5   5   4        2.06       33.91      8.63 o 
   6   5   4      234.42      251.06     22.60 o 
   7   5   4       91.01      100.19     22.64 o 
   8   5   4        0.49       12.08     15.69 o 
   9   5   4      254.63      281.67     37.84 o 
 -11   6   4      521.05      578.30     33.00 o 
 -10   6   4        0.51       15.16      8.71 o 
  -9   6   4      327.52      295.94     21.65 o 
  -8   6   4      933.75      881.73     29.42 o 
  -7   6   4      449.70      419.89     21.58 o 
  -6   6   4     1425.77     1408.85     24.54 o 
  -5   6   4        3.12        9.26      5.17 o 
  -4   6   4     1547.34     1479.36     32.87 o 
  -3   6   4     2303.30     2214.49     30.53 o 
  -2   6   4     1042.52      965.27     17.83 o 
  -1   6   4     2069.41     2168.72     30.58 o 
   0   6   4    11432.88    12140.91    127.17 o 
   1   6   4      396.18      366.76     11.47 o 
   2   6   4     2803.31     2705.64     39.97 o 
   3   6   4      431.59      461.19     17.90 o 
   4   6   4      863.52      787.62     20.20 o 
   5   6   4       31.90       34.53      8.30 o 
   6   6   4      172.69      210.52     35.85 o 
   7   6   4        3.59       -2.40      8.68 o 
   8   6   4        4.06       14.25     14.34 o 
   9   6   4      100.71      170.17     50.81 o 
 -11   7   4      452.94      492.86     30.81 o 
 -10   7   4      711.09      680.63     32.88 o 
  -9   7   4      214.53      189.39     17.39 o 
  -8   7   4     1081.21     1032.49     39.03 o 
  -7   7   4      409.88      425.41     21.90 o 
  -6   7   4      497.07      473.72     15.19 o 
  -5   7   4     4925.43     5006.93     58.13 o 
  -4   7   4     1456.29     1444.16     23.77 o 
  -3   7   4      555.13      602.35     14.03 o 
  -2   7   4     4438.85     4702.31     57.63 o 
  -1   7   4      701.44      747.07     16.16 o 
   0   7   4     1278.75     1289.29     37.69 o 
   1   7   4       26.34       28.12      4.13 o 
   2   7   4     2902.26     3013.60     43.78 o 
   3   7   4      193.89      211.56     11.59 o 
   4   7   4      533.27      545.34     17.29 o 
   5   7   4       39.87       34.68      8.56 o 
   6   7   4      155.55      140.13     16.72 o 
   7   7   4       50.60       33.78     10.90 o 
   8   7   4      310.23      279.24     35.30 o 
   9   7   4        4.94       19.32     29.41 o 
 -11   8   4        0.14       21.81     10.92 o 
 -10   8   4        5.68        4.35      8.29 o 
  -9   8   4      184.05      160.70     16.16 o 
  -8   8   4     1402.93     1356.70     37.44 o 
  -7   8   4     1400.84     1321.93     34.73 o 
  -6   8   4     2418.74     2298.71     56.26 o 
  -5   8   4     2425.68     2477.74     34.85 o 
  -4   8   4     5437.50     5598.30     62.40 o 
  -3   8   4     2992.17     2944.55     37.59 o 
  -2   8   4      288.59      295.89     13.06 o 
  -1   8   4     1026.38     1242.51     21.47 o 
   0   8   4      463.48      412.82     11.15 o 
   1   8   4      804.57      830.48     15.32 o 
   2   8   4     3399.97     3381.23     47.42 o 
   3   8   4       79.25       78.26      7.81 o 
   4   8   4      578.18      552.60     17.43 o 
   5   8   4      837.35      804.43     21.78 o 
   6   8   4      757.69      796.14     33.28 o 
   7   8   4       71.34       96.36     15.32 o 
   8   8   4      354.97      341.31     39.22 o 
   9   8   4      242.75      219.35     41.21 o 
 -11   9   4       99.53      118.47     17.20 o 
 -10   9   4      115.07      114.79     15.42 o 
  -9   9   4      217.13      213.84     32.05 o 
  -8   9   4     1074.46     1067.40     32.97 o 
  -7   9   4      283.56      293.07     19.90 o 
  -6   9   4        3.31       20.00      6.95 o 
  -5   9   4     1245.14     1219.83     22.05 o 
  -4   9   4     1304.31     1241.87     37.89 o 
  -3   9   4      114.89      155.87      8.53 o 
  -2   9   4        0.11       -0.94      2.76 o 
  -1   9   4      114.70       85.22      7.08 o 
   0   9   4       96.28      160.30      7.97 o 
   1   9   4      649.11      715.90     14.18 o 
   2   9   4        8.82       13.58      4.39 o 
   3   9   4      582.55      561.95     26.30 o 
   4   9   4      257.33      245.79     13.36 o 
   5   9   4     1378.10     1390.70     29.85 o 
   6   9   4      887.45      835.18     42.40 o 
   7   9   4      306.89      295.08     30.89 o 
   8   9   4        7.86       20.76     19.85 o 
 -11  10   4      204.50      188.23     20.07 o 
 -10  10   4      241.53      274.34     22.14 o 
  -9  10   4       18.79        3.84      7.94 o 
  -8  10   4      216.33      249.01     18.59 o 
  -7  10   4      814.25      819.30     27.01 o 
  -6  10   4       24.30       33.98      7.66 o 
  -5  10   4      196.20      190.32      9.49 o 
  -4  10   4      446.52      414.72     12.09 o 
  -3  10   4     6391.03     6231.64     67.47 o 
  -2  10   4       78.71       81.14      6.38 o 
  -1  10   4      992.30     1016.22     19.25 o 
   0  10   4       74.32       83.16      6.45 o 
   1  10   4     1187.35     1166.02     20.82 o 
   2  10   4       94.81       84.47      7.69 o 
   3  10   4     5302.77     5292.30     68.82 o 
   4  10   4        9.86       12.10      5.36 o 
   5  10   4     3883.70     3808.81     57.01 o 
   6  10   4      119.08      151.25     18.01 o 
   7  10   4       33.51       51.95     21.38 o 
   8  10   4       11.89       39.18     18.94 o 
 -11  11   4      288.16      283.60     28.80 o 
 -10  11   4       13.25       22.01     16.88 o 
  -9  11   4       53.67       37.97     11.61 o 
  -8  11   4       60.89       66.30     10.95 o 
  -7  11   4     4685.76     4367.15     73.57 o 
  -6  11   4      869.22      847.12     36.38 o 
  -5  11   4      394.15      362.54     12.37 o 
  -4  11   4      358.83      317.93     11.26 o 
  -3  11   4     1298.00     1443.94     23.62 o 
  -2  11   4     1226.31     1225.76     21.65 o 
  -1  11   4     3856.72     3796.06     46.23 o 
   0  11   4      597.95      508.66     13.11 o 
   1  11   4     1829.63     2003.86     28.05 o 
   2  11   4       32.39       38.02      5.99 o 
   3  11   4      317.64      332.23     16.25 o 
   4  11   4      201.13      191.18     12.28 o 
   5  11   4        2.14       31.20      7.53 o 
   6  11   4      318.81      316.97     25.15 o 
   7  11   4      424.37      377.46     28.95 o 
   8  11   4       85.79       70.47     20.62 o 
 -11  12   4      135.34       85.66     19.74 o 
 -10  12   4      598.25      584.30     31.18 o 
  -9  12   4      101.28       89.16     12.56 o 
  -8  12   4       11.22       21.29      8.08 o 
  -7  12   4     1541.63     1410.24     36.30 o 
  -6  12   4     2025.59     1921.35     41.37 o 
  -5  12   4      548.32      575.38     14.56 o 
  -4  12   4      639.10      584.88     14.49 o 
  -3  12   4     2056.95     1892.84     32.69 o 
  -2  12   4     2011.79     2111.23     30.85 o 
  -1  12   4      669.78      659.73     16.57 o 
   0  12   4      598.15      659.60     14.79 o 
   1  12   4      675.93      637.60     16.86 o 
   2  12   4      115.52      108.90      8.96 o 
   3  12   4     4372.16     4256.40     58.91 o 
   4  12   4      184.47      187.68     12.46 o 
   5  12   4     1151.08     1141.53     31.48 o 
   6  12   4      407.37      419.06     28.62 o 
   7  12   4      145.32      135.83     18.48 o 
   8  12   4       97.28       79.49     21.95 o 
 -11  13   4       24.22       21.38     16.18 o 
 -10  13   4      241.43      248.24     21.02 o 
  -9  13   4     1503.59     1416.79     40.38 o 
  -8  13   4      450.57      377.79     22.42 o 
  -7  13   4       27.88       44.02      9.33 o 
  -6  13   4      373.59      352.20     19.17 o 
  -5  13   4      202.91      206.15      9.78 o 
  -4  13   4     2234.18     2140.93     31.47 o 
  -3  13   4     2534.25     2507.66     34.34 o 
  -2  13   4        8.86       -1.08      4.03 o 
  -1  13   4     1090.83     1109.69     23.44 o 
   0  13   4      545.47      490.67     12.90 o 
   1  13   4       62.49       68.54      5.72 o 
   2  13   4     1800.45     1787.51     31.93 o 
   3  13   4       85.18       83.94      8.67 o 
   4  13   4     2359.23     2293.64     56.95 o 
   5  13   4      229.54      218.08     16.07 o 
   6  13   4      750.25      769.82     34.74 o 
   7  13   4       42.38       47.51     13.79 o 
   8  13   4       49.75       53.61     14.66 o 
 -10  14   4       40.75       28.58     11.35 o 
  -9  14   4      291.12      312.48     22.46 o 
  -8  14   4      241.21      246.05     18.64 o 
  -7  14   4        9.45       31.23      8.19 o 
  -6  14   4     1383.51     1345.89     35.82 o 
  -5  14   4      239.40      219.41     13.00 o 
  -4  14   4       19.14       17.16      4.16 o 
  -3  14   4      708.00      661.99     15.41 o 
  -2  14   4        8.34       10.22      4.20 o 
  -1  14   4     2608.07     2681.73     36.55 o 
   0  14   4        7.22       12.48      3.95 o 
   1  14   4        6.47        4.72      3.41 o 
   2  14   4       28.51       31.73      5.78 o 
   3  14   4        0.03       -3.35      4.30 o 
   4  14   4      209.23      234.21     13.99 o 
   5  14   4      570.92      564.30     30.82 o 
   6  14   4      417.17      413.12     34.06 o 
   7  14   4        4.36       29.28     11.03 o 
   8  14   4       25.95       32.19     13.73 o 
 -10  15   4      114.41      107.54     15.33 o 
  -9  15   4      867.49      829.35     31.57 o 
  -8  15   4     1173.83     1080.86     33.22 o 
  -7  15   4     6308.66     5883.59     91.75 o 
  -6  15   4      200.80      194.84     15.17 o 
  -5  15   4      425.04      400.54     13.83 o 
  -4  15   4      126.31      168.77      9.23 o 
  -3  15   4     2290.38     2128.16     31.18 o 
  -2  15   4        9.64        2.99      3.36 o 
  -1  15   4     1036.58     1033.72     22.97 o 
   0  15   4     3052.91     2987.62     38.95 o 
   1  15   4        1.43       -0.31      3.40 o 
   2  15   4       88.21      100.67      8.78 o 
   3  15   4     1528.62     1399.61     29.11 o 
   4  15   4     1434.08     1289.49     28.94 o 
   5  15   4        8.76        4.41      6.31 o 
   6  15   4      753.10      765.73     45.72 o 
   7  15   4      707.49      775.90     75.58 o 
   8  15   4      186.73      218.07     24.43 o 
 -10  16   4      571.72      591.27     31.49 o 
  -9  16   4       60.37       68.98     12.28 o 
  -8  16   4      124.07      119.47     13.56 o 
  -7  16   4     1603.46     1413.84     42.71 o 
  -6  16   4       36.44       35.81     11.63 o 
  -5  16   4      823.02      767.66     23.38 o 
  -4  16   4     3930.22     3825.12     47.99 o 
  -3  16   4     1553.05     1512.58     25.31 o 
  -2  16   4      908.26      933.96     19.75 o 
  -1  16   4     1849.63     1865.68     48.75 o 
   0  16   4     2408.38     2441.80     34.19 o 
   1  16   4      290.28      294.12     11.29 o 
   2  16   4      271.51      274.81     16.13 o 
   3  16   4      505.17      490.27     17.44 o 
   4  16   4       17.83       24.80      6.39 o 
   5  16   4      165.43      166.35     14.96 o 
   6  16   4      660.56      623.49     34.48 o 
   7  16   4       24.09       53.76     19.96 o 
   8  16   4      352.10      426.67     33.36 o 
 -10  17   4      277.01      290.07     23.30 o 
  -9  17   4       53.85       52.19     11.81 o 
  -8  17   4       88.67      105.16     12.77 o 
  -7  17   4        3.53       22.90      7.82 o 
  -6  17   4       52.46       62.41     10.64 o 
  -5  17   4       62.40       64.22      8.79 o 
  -4  17   4     1061.80      989.36     23.42 o 
  -3  17   4      356.94      361.57     12.69 o 
  -2  17   4      751.25      784.93     17.84 o 
  -1  17   4      124.22      155.22      9.35 o 
   0  17   4       39.27       55.82      6.43 o 
   1  17   4     1866.28     1820.44     28.33 o 
   2  17   4      376.89      369.00     15.79 o 
   3  17   4      696.55      682.23     21.19 o 
   4  17   4      186.24      154.67     12.15 o 
   5  17   4       11.70       16.63      7.70 o 
   6  17   4       63.97       78.24     13.18 o 
   7  17   4      195.28      191.89     21.90 o 
   8  17   4      134.62      105.90     23.41 o 
 -10  18   4      681.84      643.03     48.79 o 
  -9  18   4      954.71      916.81     49.10 o 
  -8  18   4      241.97      231.96     18.30 o 
  -7  18   4     1746.11     1664.45     40.36 o 
  -6  18   4      802.81      751.62     24.94 o 
  -5  18   4       53.64       61.68      8.54 o 
  -4  18   4       18.09       27.02      4.94 o 
  -3  18   4     2590.23     2598.71     36.76 o 
  -2  18   4        1.35        0.98      4.04 o 
  -1  18   4        9.32       20.52      5.26 o 
   0  18   4     1578.89     1599.87     26.46 o 
   1  18   4       35.11       34.08      5.48 o 
   2  18   4       83.29      108.87     18.87 o 
   3  18   4     3911.89     3856.95     58.62 o 
   4  18   4     1068.58      962.08     26.08 o 
   5  18   4       74.74       97.14     12.16 o 
   6  18   4      326.25      293.48     20.64 o 
   7  18   4       30.99       25.85     14.91 o 
   8  18   4        3.33       -1.87     11.90 o 
 -10  19   4      233.93      223.34     30.59 o 
  -9  19   4     1096.83     1003.02     39.89 o 
  -8  19   4      391.34      363.65     26.52 o 
  -7  19   4      232.01      266.95     18.49 o 
  -6  19   4      845.19      879.07     26.96 o 
  -5  19   4     1850.61     1789.55     38.22 o 
  -4  19   4      665.12      695.33     16.85 o 
  -3  19   4      157.06      141.00      9.38 o 
  -2  19   4     2682.75     2586.52     36.58 o 
  -1  19   4        2.25        3.43      3.78 o 
   0  19   4       72.79       84.44      7.65 o 
   1  19   4      287.55      317.96     12.42 o 
   2  19   4      743.90      698.10     20.16 o 
   3  19   4       33.72       66.67      8.47 o 
   4  19   4       24.18       14.27     10.38 o 
   5  19   4       28.10       57.31      9.76 o 
   6  19   4      552.67      592.06     28.30 o 
   7  19   4       13.70       37.34     19.75 o 
   8  19   4        0.38       -3.10     28.70 o 
 -10  20   4        2.45      -13.91     24.31 o 
  -9  20   4      391.40      421.11     39.10 o 
  -8  20   4       23.98       39.01     10.86 o 
  -7  20   4      408.97      433.13     27.87 o 
  -6  20   4      737.66      703.61     29.77 o 
  -5  20   4      256.82      252.63     15.76 o 
  -4  20   4     1926.95     1870.61     32.61 o 
  -3  20   4     2542.74     2395.15     36.09 o 
  -2  20   4     1395.26     1345.16     24.48 o 
  -1  20   4        1.22        0.27      4.69 o 
   0  20   4     5122.93     4983.67     58.82 o 
   1  20   4     2518.89     2512.72     36.16 o 
   2  20   4     5881.71     5786.33     75.87 o 
   3  20   4        0.08        3.62      5.67 o 
   4  20   4        0.24        2.27      6.31 o 
   5  20   4       84.46       77.08     11.65 o 
   6  20   4      472.52      577.80     28.36 o 
   7  20   4      318.26      332.24     28.31 o 
 -10  21   4       80.58       50.97     28.14 o 
  -9  21   4        0.06        0.12      9.45 o 
  -8  21   4        1.95        9.45      8.70 o 
  -7  21   4       94.12      114.71     15.66 o 
  -6  21   4        5.58        7.77      9.63 o 
  -5  21   4      436.83      403.47     29.25 o 
  -4  21   4       24.59       38.29      7.30 o 
  -3  21   4       26.14       14.26      6.38 o 
  -2  21   4     2093.33     2036.57     31.59 o 
  -1  21   4      413.16      410.67     14.30 o 
   0  21   4      156.67      167.50      9.81 o 
   1  21   4      422.34      422.23     14.07 o 
   2  21   4     5292.32     5109.81     85.26 o 
   3  21   4       83.20       91.38      9.78 o 
   4  21   4        8.11        0.86      6.47 o 
   5  21   4       87.46       81.24     11.85 o 
   6  21   4      453.49      485.38     26.75 o 
   7  21   4        0.08       -7.58     17.53 o 
 -10  22   4      126.82      138.51     27.10 o 
  -9  22   4       46.67       62.40     14.16 o 
  -8  22   4       23.91       15.47     10.13 o 
  -7  22   4      706.93      675.65     31.50 o 
  -6  22   4        4.43        8.80      8.26 o 
  -5  22   4     1210.08     1215.58     37.84 o 
  -4  22   4     1557.34     1502.48     33.38 o 
  -3  22   4      544.47      479.33     17.33 o 
  -2  22   4       25.57       36.22      6.97 o 
  -1  22   4      975.57      892.17     23.00 o 
   0  22   4       55.12       55.73      6.73 o 
   1  22   4      694.03      675.23     17.11 o 
   2  22   4     1411.40     1445.14     30.33 o 
   3  22   4      322.44      309.15     16.14 o 
   4  22   4       39.02       41.50      9.25 o 
   5  22   4       25.68       18.07     11.98 o 
   6  22   4      240.02      262.45     22.64 o 
   7  22   4      109.42      125.23     22.85 o 
  -9  23   4      167.50      165.54     20.50 o 
  -8  23   4       46.53       41.95     12.78 o 
  -7  23   4      193.00      181.95     19.52 o 
  -6  23   4      110.90      116.58     15.12 o 
  -5  23   4      733.64      770.71     30.17 o 
  -4  23   4     2234.47     2234.31     57.03 o 
  -3  23   4     1230.53     1120.11     31.94 o 
  -2  23   4      252.31      254.23     14.67 o 
  -1  23   4      601.53      562.02     19.24 o 
   0  23   4     3987.23     3928.93     55.88 o 
   1  23   4     1406.64     1366.05     34.51 o 
   2  23   4       34.53       26.45      6.46 o 
   3  23   4      765.54      720.47     21.63 o 
   4  23   4       48.44       46.49      9.78 o 
   5  23   4      248.85      260.12     23.20 o 
   6  23   4       12.85       21.54     10.64 o 
   7  23   4      243.02      271.72     32.60 o 
  -9  24   4       11.38        1.22     10.51 o 
  -8  24   4      764.50      744.82     34.96 o 
  -7  24   4       43.94       42.85     12.65 o 
  -6  24   4      267.94      279.49     25.15 o 
  -5  24   4     2884.76     2932.54     65.02 o 
  -4  24   4       19.40       20.45      9.69 o 
  -3  24   4      453.54      481.02     20.72 o 
  -2  24   4      538.52      545.52     19.54 o 
  -1  24   4     1562.05     1559.71     32.05 o 
   0  24   4      156.91      183.70     12.06 o 
   1  24   4      756.27      748.43     20.50 o 
   2  24   4        2.99        3.55      5.36 o 
   3  24   4      498.19      485.22     19.35 o 
   4  24   4       31.08       40.67      9.21 o 
   5  24   4        6.40       -6.77      8.07 o 
   6  24   4        1.24        6.87      8.87 o 
   7  24   4       23.73       15.20     16.20 o 
  -9  25   4      184.83      241.80     31.16 o 
  -8  25   4       12.43       34.23     11.11 o 
  -7  25   4      139.18      160.30     18.69 o 
  -6  25   4        2.29        4.29      7.81 o 
  -5  25   4      594.61      605.73     29.14 o 
  -4  25   4     1325.71     1257.17     38.28 o 
  -3  25   4       22.94       45.21      9.34 o 
  -2  25   4      811.74      766.00     22.60 o 
  -1  25   4     1740.67     1728.99     37.12 o 
   0  25   4      680.37      650.94     19.65 o 
   1  25   4      456.39      441.46     17.05 o 
   2  25   4      155.96      159.52     13.37 o 
   3  25   4       93.93       87.89     15.47 o 
   4  25   4        8.58       22.53     13.75 o 
   5  25   4       88.79       63.60     16.36 o 
   6  25   4      118.59      143.05     22.17 o 
   7  25   4        9.28       46.23     24.71 o 
  -9  26   4       22.88       21.74     15.41 o 
  -8  26   4      756.88      837.09     88.55 o 
  -7  26   4       33.03       33.39     10.74 o 
  -6  26   4       74.33       65.31     12.64 o 
  -5  26   4       57.16       47.37     11.41 o 
  -4  26   4     1007.20      953.14     33.35 o 
  -3  26   4      115.10      117.42     18.13 o 
  -2  26   4        1.67        8.10      9.47 o 
  -1  26   4      580.34      563.11     20.13 o 
   0  26   4       93.92       82.69     10.15 o 
   1  26   4       22.36       17.84      7.78 o 
   2  26   4      187.01      195.19     18.13 o 
   3  26   4       98.38       82.99     16.35 o 
   4  26   4      703.54      689.90     39.92 o 
   5  26   4        2.40      -10.33     10.33 o 
   6  26   4       22.91       25.70     22.48 o 
  -9  27   4      741.70      857.46     55.82 o 
  -8  27   4       45.73       39.00     13.54 o 
  -7  27   4      138.78      130.80     17.45 o 
  -6  27   4       96.93       94.11     14.77 o 
  -5  27   4     1082.15      959.83     35.12 o 
  -4  27   4      156.79      140.67     15.70 o 
  -3  27   4      226.47      225.91     15.83 o 
  -2  27   4      156.06      155.91     15.48 o 
  -1  27   4       21.37       28.29      8.60 o 
   0  27   4       46.46       50.50      8.88 o 
   1  27   4      356.06      315.60     22.35 o 
   2  27   4      701.75      690.34     29.88 o 
   3  27   4      554.85      527.37     68.94 o 
   4  27   4      338.32      371.03     33.11 o 
   5  27   4       49.19       66.48     16.51 o 
   6  27   4       17.86       24.20     13.44 o 
  -8  28   4       25.43       20.47     18.09 o 
  -7  28   4       81.29       73.51     13.38 o 
  -6  28   4     1613.15     1663.09     49.50 o 
  -5  28   4       97.39      100.17     14.63 o 
  -4  28   4       95.05       90.41     17.19 o 
  -3  28   4      239.83      259.32     19.59 o 
  -2  28   4      113.11      104.71     13.46 o 
  -1  28   4      856.22      821.38     32.04 o 
   0  28   4     1703.94     1725.51     39.44 o 
   1  28   4      371.31      398.38     25.59 o 
   2  28   4      535.65      561.47     28.30 o 
   3  28   4       26.49       56.58     20.36 o 
   4  28   4     1104.25     1173.29     66.67 o 
   5  28   4       81.12      104.04     20.52 o 
   6  28   4      322.43      392.80     37.68 o 
  -8  29   4      121.02      113.61     26.18 o 
  -7  29   4      583.17      565.51    116.92 o 
  -6  29   4       21.12       15.13     20.68 o 
  -5  29   4        2.25       14.38     11.31 o 
  -4  29   4      187.15      202.08     24.11 o 
  -3  29   4        6.44       14.08      8.12 o 
  -2  29   4       20.34       16.72      8.25 o 
  -1  29   4      297.16      303.82     31.07 o 
   0  29   4       13.54       11.15     15.41 o 
   1  29   4     2200.60     2074.72     53.45 o 
   2  29   4      688.83      578.64     30.59 o 
   3  29   4      628.20      575.56     91.14 o 
   4  29   4      226.62      184.47     40.77 o 
   5  29   4      396.24      400.11     37.09 o 
   6  29   4        2.34       20.22     13.80 o 
  -8  30   4      189.59      171.06     25.18 o 
  -7  30   4      402.35      390.26     35.84 o 
  -6  30   4      258.98      249.79     27.97 o 
  -5  30   4      136.87      125.26     20.43 o 
  -4  30   4      213.16      222.90     26.03 o 
  -3  30   4       99.36      110.33     13.99 o 
  -2  30   4      115.18      117.22     15.08 o 
  -1  30   4      110.63      128.32     15.41 o 
   0  30   4      291.71      311.43     22.27 o 
   1  30   4        1.74       17.26     10.34 o 
   2  30   4      626.90      591.00     39.95 o 
   3  30   4        0.66       23.82     10.91 o 
   4  30   4        0.14        9.30     11.56 o 
   5  30   4      141.49      161.55     33.44 o 
   6  30   4      182.04      200.20     28.81 o 
  -8  31   4       49.66       25.79     14.08 o 
  -7  31   4        0.16       10.18     12.87 o 
  -6  31   4      731.49      773.85     53.76 o 
  -5  31   4       52.86       45.80     18.09 o 
  -4  31   4       19.52       18.48     10.96 o 
  -3  31   4       82.06       67.19     12.58 o 
  -2  31   4      494.52      503.83     28.06 o 
  -1  31   4       75.58       37.32     10.87 o 
   0  31   4        4.50        5.28      7.25 o 
   1  31   4     2298.33     2178.04    135.65 o 
   2  31   4        1.40        3.27      8.65 o 
   3  31   4       38.65       30.61     20.92 o 
   4  31   4        0.08       20.44     11.68 o 
   5  31   4      205.46      226.31     29.81 o 
  -7  32   4      680.67      667.37     45.70 o 
  -6  32   4      117.64      128.78     22.57 o 
  -5  32   4      472.45      441.11     36.40 o 
  -4  32   4      975.90      981.77     46.29 o 
  -3  32   4      500.98      542.39     38.19 o 
  -2  32   4     2107.68     2033.69     53.23 o 
  -1  32   4       87.57       91.05     13.79 o 
   0  32   4      489.72      526.72     40.76 o 
   1  32   4      621.66      602.22     40.35 o 
   2  32   4      908.84      892.93     44.64 o 
   3  32   4        0.04       -6.13      9.46 o 
   4  32   4      399.74      360.89     35.11 o 
   5  32   4       10.76        9.38     12.96 o 
  -7  33   4        3.50        9.72     13.86 o 
  -6  33   4      215.54      231.33     28.12 o 
  -5  33   4      529.83      475.32     38.41 o 
  -4  33   4     1446.36     1441.12    106.60 o 
  -3  33   4      115.22       98.21     20.60 o 
  -2  33   4      834.61      880.73     33.96 o 
  -1  33   4      116.75      152.53     19.66 o 
   0  33   4      285.55      313.23     30.75 o 
   1  33   4       23.29       23.01     11.12 o 
   2  33   4      259.13      244.89     27.61 o 
   3  33   4      217.48      502.37     56.43 o 
   4  33   4       31.53       36.30     14.36 o 
   5  33   4      208.55      251.69     38.14 o 
  -7  34   4      249.30      322.59     33.85 o 
  -6  34   4      422.20      354.60     34.79 o 
  -5  34   4      737.56      784.47     47.57 o 
  -4  34   4        5.34        1.26     11.94 o 
  -3  34   4     1741.51     1816.37    152.27 o 
  -2  34   4        0.48       -0.19      7.94 o 
  -1  34   4      256.67      270.00     22.46 o 
   0  34   4     1129.16     1124.89     49.42 o 
   1  34   4      480.77      457.66     42.16 o 
   2  34   4      383.34      350.10     33.51 o 
   3  34   4        1.77        8.53     11.55 o 
   4  34   4     1166.65     1226.67     57.23 o 
  -6  35   4      149.94      134.72     23.42 o 
  -5  35   4      279.42      271.29     31.25 o 
  -4  35   4        5.75      -15.07     27.30 o 
  -3  35   4      144.52      196.83     50.53 o 
  -2  35   4      241.98      296.75     30.98 o 
  -1  35   4      250.36      302.81     26.20 o 
   0  35   4        3.46       -5.19      9.56 o 
   1  35   4       23.06       27.93     13.06 o 
   2  35   4       50.18       63.56     17.76 o 
   3  35   4      275.97      206.44     28.43 o 
   4  35   4       82.67       89.97     20.04 o 
  -6  36   4        0.58        0.64     12.19 o 
  -5  36   4      763.67      819.58     50.58 o 
  -4  36   4      112.49      152.12     23.83 o 
  -3  36   4      556.08      618.28     43.02 o 
  -2  36   4       82.82       67.96     22.51 o 
  -1  36   4      807.77      825.38     35.56 o 
   0  36   4       29.21       32.88     26.50 o 
   1  36   4       40.81       64.51     16.03 o 
   2  36   4      235.40      207.62     27.16 o 
   3  36   4      145.86      163.32     29.89 o 
   4  36   4      604.92      540.11     91.90 o 
  -6  37   4      256.12      269.35     49.02 o 
  -5  37   4       66.33       87.99     21.39 o 
  -4  37   4      568.40      571.14     51.41 o 
  -3  37   4        7.29        8.09     20.72 o 
  -2  37   4      123.56      168.73     19.06 o 
  -1  37   4      142.57      182.48     19.38 o 
   0  37   4     1122.40     1144.41     71.09 o 
   1  37   4       34.13       28.25     13.96 o 
   2  37   4       47.27       50.41     15.49 o 
   3  37   4      693.38      703.38     49.95 o 
  -5  38   4      703.67      675.75     48.33 o 
  -4  38   4        9.74        0.79     13.71 o 
  -3  38   4      524.37      654.62     45.38 o 
  -2  38   4        5.00        4.74     11.70 o 
  -1  38   4      360.05      439.99     32.34 o 
   0  38   4       82.66      110.97     21.48 o 
   1  38   4       23.30       16.71     19.61 o 
   2  38   4       18.33       28.49     16.86 o 
   3  38   4       48.19       10.01     14.48 o 
  -4  39   4      280.76      260.19     31.78 o 
  -3  39   4      506.65      480.92     42.52 o 
  -2  39   4      648.09      706.69     47.18 o 
  -1  39   4      510.07      564.74     34.14 o 
   0  39   4       23.93       20.43     22.83 o 
   1  39   4        8.12        1.80     11.47 o 
   2  39   4       29.41       24.97     14.14 o 
  -4  40   4        1.78       17.76     13.27 o 
  -3  40   4       68.90       58.98     18.60 o 
  -2  40   4      176.90      225.18     29.42 o 
  -1  40   4      134.70      183.50     25.57 o 
   0  40   4      436.98      447.94     39.38 o 
   1  40   4      161.24      213.28     28.74 o 
  -3  41   4       27.37       -3.52     14.35 o 
  -2  41   4        3.53        6.24     11.54 o 
  -1  41   4      105.64      131.99     23.58 o 
   0  41   4       59.09       64.13     17.52 o 
 -11   1   5      222.72      246.75     22.40 o 
 -10   1   5        3.86       11.36      8.63 o 
  -9   1   5     1101.67     1072.38     34.99 o 
  -8   1   5     1079.89      926.93     30.85 o 
  -7   1   5      514.51      506.66     17.90 o 
  -6   1   5     9419.50     9432.85    100.53 o 
  -5   1   5     3306.05     3286.87     45.55 o 
  -4   1   5     1340.70     1255.96     22.99 o 
  -3   1   5       61.16       82.57      6.86 o 
  -2   1   5    17831.46    18198.18    172.40 o 
  -1   1   5       31.82       30.53      9.54 o 
   0   1   5     5364.47     5567.80     61.66 o 
   1   1   5        2.99        3.33      3.74 o 
   2   1   5       88.95       80.45      5.98 o 
   3   1   5        0.38       -5.08      5.08 o 
   4   1   5      484.90      502.98     22.64 o 
   5   1   5      210.44      210.84     16.91 o 
   6   1   5     3172.98     3093.53     62.14 o 
   7   1   5      844.43      733.00     59.22 o 
   8   1   5      119.50      112.28     25.48 o 
 -11   2   5      135.14      146.30     17.83 o 
 -10   2   5       14.06       21.54      9.18 o 
  -9   2   5      378.82      436.54     25.83 o 
  -8   2   5      422.78      362.73     22.29 o 
  -7   2   5       90.59      112.50     10.56 o 
  -6   2   5     1060.87     1044.02     26.38 o 
  -5   2   5    11342.46    11026.68    112.83 o 
  -4   2   5      252.74      260.96     12.49 o 
  -3   2   5        3.92       10.37      7.30 o 
  -2   2   5     1025.08      892.07     34.32 o 
  -1   2   5     2032.05     2059.32     42.38 o 
   0   2   5      635.51      510.98     13.63 o 
   1   2   5     2472.02     2349.66     50.38 o 
   2   2   5      331.22      357.04     10.88 o 
   3   2   5      111.89      100.51      8.45 o 
   4   2   5      810.75      774.35     25.89 o 
   5   2   5      274.08      314.15     20.48 o 
   6   2   5        0.67       61.79     11.25 o 
   7   2   5      268.86      278.46     34.51 o 
   8   2   5      263.15      269.51     36.78 o 
 -11   3   5      906.39      927.37     39.27 o 
 -10   3   5       92.33       91.08     13.73 o 
  -9   3   5      206.97      217.90     19.87 o 
  -8   3   5      229.85      239.66     18.54 o 
  -7   3   5       30.34       15.85      8.55 o 
  -6   3   5     1409.78     1448.98     26.63 o 
  -5   3   5      128.21      122.08     12.46 o 
  -4   3   5        0.07        5.43      3.51 o 
  -3   3   5     6012.76     5989.63     66.46 o 
  -2   3   5     3093.41     3228.58     41.77 o 
  -1   3   5     9617.43     9825.17    100.94 o 
   0   3   5      496.23      468.77     12.86 o 
   1   3   5    13208.96    13807.96    133.45 o 
   2   3   5      855.44      849.92     21.56 o 
   3   3   5     4577.85     4498.04     60.87 o 
   4   3   5      230.10      238.92     17.36 o 
   5   3   5     2433.81     2354.00     50.37 o 
   6   3   5     1468.29     1414.08     46.81 o 
   7   3   5      373.99      381.19     48.42 o 
   8   3   5        0.41       12.86     15.79 o 
 -11   4   5      145.69      160.32     19.16 o 
 -10   4   5        4.76       -2.82      7.47 o 
  -9   4   5     1519.64     1391.51     40.38 o 
  -8   4   5      328.03      339.38     21.76 o 
  -7   4   5     1654.37     1644.26     46.92 o 
  -6   4   5     1842.34     1798.24     30.24 o 
  -5   4   5     5784.50     5872.64     67.60 o 
  -4   4   5      145.09      159.89      9.35 o 
  -3   4   5       87.85      130.52     11.44 o 
  -2   4   5      559.20      602.73     44.37 o 
  -1   4   5      117.53      174.71     17.83 o 
   0   4   5        0.67        1.51      3.39 o 
   1   4   5    19793.38    20593.51    192.14 o 
   2   4   5      266.50      289.79     21.22 o 
   3   4   5     1066.81     1053.13     28.99 o 
   4   4   5      118.18      120.16     14.78 o 
   5   4   5     1369.04     1274.61     54.37 o 
   6   4   5       24.98       65.29     16.97 o 
   7   4   5        0.11       16.44     12.82 o 
   8   4   5      393.91      431.52     45.62 o 
 -11   5   5      430.26      397.84     46.05 o 
 -10   5   5       52.91       66.43     12.62 o 
  -9   5   5        5.48       24.38      8.88 o 
  -8   5   5        3.20       15.33      7.65 o 
  -7   5   5       19.79       29.14      7.46 o 
  -6   5   5        7.02       13.55      4.68 o 
  -5   5   5      369.82      392.24     21.64 o 
  -4   5   5      568.10      548.75     14.61 o 
  -3   5   5     2593.94     2477.46     34.70 o 
  -2   5   5     5026.46     5375.86     61.53 o 
  -1   5   5     4065.73     4084.03     54.80 o 
   0   5   5      108.51      159.18     21.27 o 
   1   5   5     6685.53     6780.76     72.82 o 
   2   5   5     1576.22     1596.51     33.30 o 
   3   5   5     1204.90     1110.27     24.69 o 
   4   5   5      117.20      145.36     15.55 o 
   5   5   5      245.02      247.48     18.36 o 
   6   5   5      879.63      862.50     36.29 o 
   7   5   5      642.86      644.63     50.27 o 
   8   5   5      137.33      192.02     30.02 o 
 -11   6   5       15.68       38.24     16.36 o 
 -10   6   5      542.49      550.66     30.35 o 
  -9   6   5      381.19      439.61     25.97 o 
  -8   6   5      650.69      635.59     27.56 o 
  -7   6   5      217.68      250.56     15.41 o 
  -6   6   5       40.54       38.09      5.82 o 
  -5   6   5     1753.88     1694.23     28.50 o 
  -4   6   5     1245.06     1085.74     21.21 o 
  -3   6   5      188.25      210.91     10.87 o 
  -2   6   5      325.91      285.42     12.97 o 
  -1   6   5     2770.76     2890.78     39.55 o 
   0   6   5    24993.26    24819.82    228.76 o 
   1   6   5       11.28       13.58      3.61 o 
   2   6   5      102.06      121.00      9.31 o 
   3   6   5      529.08      558.17     17.44 o 
   4   6   5     5916.51     5931.39     91.27 o 
   5   6   5      192.52      197.52     16.56 o 
   6   6   5      455.10      579.38     33.82 o 
   7   6   5       13.72       55.68     15.45 o 
   8   6   5       54.24      127.70     26.06 o 
 -11   7   5       65.10       73.90     15.34 o 
 -10   7   5       56.93       77.03     12.74 o 
  -9   7   5       78.78       92.50     12.94 o 
  -8   7   5       54.19       87.32     11.98 o 
  -7   7   5      368.06      375.66     18.37 o 
  -6   7   5      390.96      390.30     14.23 o 
  -5   7   5       14.54       22.65      4.57 o 
  -4   7   5     3198.57     2867.54     39.29 o 
  -3   7   5      680.19      575.16     14.84 o 
  -2   7   5     1272.39     1248.53     27.47 o 
  -1   7   5     1531.02     1447.25     25.09 o 
   0   7   5       76.88       79.37     17.26 o 
   1   7   5      433.63      403.67     11.92 o 
   2   7   5     1030.00      896.14     23.72 o 
   3   7   5       93.01      100.58      8.93 o 
   4   7   5       88.06      102.13     16.50 o 
   5   7   5       49.65       34.51      9.40 o 
   6   7   5     1288.72     1253.82     52.62 o 
   7   7   5      280.52      308.19     36.98 o 
   8   7   5      134.35      127.24     25.55 o 
 -11   8   5       20.29       35.06     12.36 o 
 -10   8   5     1298.89     1311.87     41.25 o 
  -9   8   5      235.79      260.12     33.94 o 
  -8   8   5      521.61      483.42     28.97 o 
  -7   8   5     1221.99     1188.89     33.56 o 
  -6   8   5      237.46      234.41     11.75 o 
  -5   8   5      758.73      707.20     17.13 o 
  -4   8   5     1202.37     1156.45     22.33 o 
  -3   8   5     5849.85     5860.73     65.99 o 
  -2   8   5       45.59       26.65      5.24 o 
  -1   8   5     1547.10     1520.02     25.85 o 
   0   8   5    13484.01    13259.07    129.42 o 
   1   8   5     1469.51     1527.28     34.82 o 
   2   8   5      111.61      134.05      9.98 o 
   3   8   5        1.77       -1.12      4.21 o 
   4   8   5      756.01      731.86     20.84 o 
   5   8   5        0.02       13.19     10.42 o 
   6   8   5     1120.77     1176.11     76.09 o 
   7   8   5      780.98      787.04     47.94 o 
   8   8   5        2.72       11.19     15.30 o 
 -11   9   5       96.56       92.44     16.23 o 
 -10   9   5      103.85      144.13     19.07 o 
  -9   9   5       29.01       38.06     12.22 o 
  -8   9   5      231.62      208.71     26.83 o 
  -7   9   5      302.81      299.79     19.52 o 
  -6   9   5       38.88       49.47      7.64 o 
  -5   9   5      103.45      100.59      9.98 o 
  -4   9   5     3599.78     3547.80     45.89 o 
  -3   9   5    11118.83    11428.83    114.99 o 
  -2   9   5      140.34      116.83     10.82 o 
  -1   9   5     5023.71     5098.16     59.50 o 
   0   9   5      256.52      313.95     17.00 o 
   1   9   5     7081.25     7155.40     76.26 o 
   2   9   5       11.28       20.89      5.41 o 
   3   9   5      400.85      418.77     17.69 o 
   4   9   5     1512.51     1469.50     30.95 o 
   5   9   5      794.31      750.14     26.83 o 
   6   9   5       13.57       28.14     10.39 o 
   7   9   5      343.18      363.64     29.76 o 
   8   9   5      158.11      221.07     33.08 o 
 -11  10   5       12.53       48.93     12.94 o 
 -10  10   5     1671.94     1737.16     48.56 o 
  -9  10   5       37.45       40.14      9.82 o 
  -8  10   5      158.76      185.42     16.80 o 
  -7  10   5      295.08      319.16     23.76 o 
  -6  10   5      615.07      582.31     19.99 o 
  -5  10   5     4505.87     4145.15     52.49 o 
  -4  10   5     2089.58     1989.19     31.21 o 
  -3  10   5     4613.60     4489.60     61.05 o 
  -2  10   5     1857.92     1696.31     31.88 o 
  -1  10   5     9930.17    10177.78    104.48 o 
   0  10   5      143.64      137.21      8.51 o 
   1  10   5       38.61       62.82      8.87 o 
   2  10   5      869.09      807.13     20.99 o 
   3  10   5     4398.64     4108.31     59.35 o 
   4  10   5      182.13      153.93     11.48 o 
   5  10   5      478.20      490.03     28.69 o 
   6  10   5      339.69      322.47     26.60 o 
   7  10   5       73.86      104.62     17.33 o 
   8  10   5       69.01       75.27     23.48 o 
 -11  11   5     1412.86     1428.41     46.02 o 
 -10  11   5       91.29      140.29     19.84 o 
  -9  11   5      486.27      504.12     27.83 o 
  -8  11   5       21.64       20.64      8.34 o 
  -7  11   5      138.02      137.80     13.94 o 
  -6  11   5     3535.85     3268.81     52.37 o 
  -5  11   5     1674.33     1630.65     29.91 o 
  -4  11   5     1462.21     1337.44     27.10 o 
  -3  11   5      303.30      294.41     12.98 o 
  -2  11   5     2594.60     2620.28     63.61 o 
  -1  11   5        2.77       15.31      6.26 o 
   0  11   5     1046.23      910.87     18.84 o 
   1  11   5     1567.93     1525.93     24.51 o 
   2  11   5      235.46      247.30     13.66 o 
   3  11   5     2438.00     2416.36     56.50 o 
   4  11   5      625.01      567.97     30.33 o 
   5  11   5      125.71      121.15     16.17 o 
   6  11   5      298.97      302.52     25.52 o 
   7  11   5     1909.98     1777.32     62.57 o 
   8  11   5       47.56       31.10     16.62 o 
 -11  12   5       68.07       75.20     25.91 o 
 -10  12   5      356.51      359.54     25.99 o 
  -9  12   5       46.00       56.26     13.67 o 
  -8  12   5        1.22        9.48      8.65 o 
  -7  12   5       41.06       57.24     10.01 o 
  -6  12   5      429.85      430.92     18.97 o 
  -5  12   5     6478.60     6377.58     73.23 o 
  -4  12   5     1115.57     1123.18     24.23 o 
  -3  12   5      714.47      697.63     16.79 o 
  -2  12   5      540.26      543.31     24.99 o 
  -1  12   5     1386.04     1348.54     24.88 o 
   0  12   5     1984.20     1833.11     28.69 o 
   1  12   5      116.79      119.86      7.33 o 
   2  12   5     1933.57     1824.56     34.19 o 
   3  12   5      740.07      642.22     19.72 o 
   4  12   5       12.71       24.11      6.67 o 
   5  12   5      542.68      509.61     30.79 o 
   6  12   5      368.23      381.53     29.39 o 
   7  12   5      290.84      321.06     28.13 o 
   8  12   5      416.33      422.28     45.16 o 
 -11  13   5     1005.48     1073.02     41.14 o 
 -10  13   5      653.77      665.51     41.64 o 
  -9  13   5      231.81      238.14     19.86 o 
  -8  13   5      778.78      727.62     29.06 o 
  -7  13   5     1096.04     1032.63     31.62 o 
  -6  13   5     5347.10     5156.69     72.58 o 
  -5  13   5     2793.63     2655.09     43.66 o 
  -4  13   5    11837.00    11527.58    117.64 o 
  -3  13   5       50.32       55.11      6.29 o 
  -2  13   5      507.11      461.79     14.88 o 
  -1  13   5      476.86      441.78     14.10 o 
   0  13   5     3185.09     3299.98     43.15 o 
   1  13   5      194.61      176.53      9.02 o 
   2  13   5      259.64      304.05     20.40 o 
   3  13   5       14.77       17.59      6.06 o 
   4  13   5      398.95      407.78     18.56 o 
   5  13   5       30.73       29.23     10.50 o 
   6  13   5      707.77      674.31     37.13 o 
   7  13   5      179.92      168.65     21.28 o 
   8  13   5      442.02      511.17     61.93 o 
 -10  14   5      323.17      333.14     25.19 o 
  -9  14   5       29.89       36.54      9.58 o 
  -8  14   5        0.17       21.98      7.97 o 
  -7  14   5        3.88       16.59      7.49 o 
  -6  14   5      947.92      914.39     24.98 o 
  -5  14   5        2.52       15.07      4.94 o 
  -4  14   5     3186.65     3224.60     61.92 o 
  -3  14   5      837.16      812.87     18.75 o 
  -2  14   5      523.85      526.34     17.33 o 
  -1  14   5        8.20       12.46      4.77 o 
   0  14   5     3373.63     3440.67     44.66 o 
   1  14   5      337.39      320.20     11.70 o 
   2  14   5     8962.96     8687.44    104.65 o 
   3  14   5      845.64      765.27     22.03 o 
   4  14   5       16.81       19.50      6.24 o 
   5  14   5       37.13       57.24     11.97 o 
   6  14   5       20.99       29.16     11.48 o 
   7  14   5        3.72       -2.18     10.59 o 
 -10  15   5      287.78      250.76     22.21 o 
  -9  15   5      119.26      139.72     16.12 o 
  -8  15   5       31.96       39.93      9.42 o 
  -7  15   5      251.06      223.95     17.27 o 
  -6  15   5     2616.63     2486.66     58.14 o 
  -5  15   5       15.28       24.54      5.21 o 
  -4  15   5     8425.43     8250.88     89.50 o 
  -3  15   5      753.37      739.61     18.30 o 
  -2  15   5      964.50      973.07     28.44 o 
  -1  15   5     3136.66     3002.12     41.78 o 
   0  15   5       85.34       80.50      8.66 o 
   1  15   5      584.54      540.73     17.32 o 
   2  15   5      174.18      217.38     13.59 o 
   3  15   5     1127.35     1040.22     26.02 o 
   4  15   5       11.10       14.11      5.87 o 
   5  15   5      795.07      764.98     33.59 o 
   6  15   5      329.06      311.73     27.29 o 
   7  15   5       51.13       37.73     14.68 o 
 -10  16   5       22.00       36.30     12.75 o 
  -9  16   5      288.49      249.96     28.84 o 
  -8  16   5      147.10      121.33     14.25 o 
  -7  16   5       11.04       24.78      9.09 o 
  -6  16   5       61.85       79.01     11.05 o 
  -5  16   5     3930.98     3616.98     48.62 o 
  -4  16   5      835.46      833.68     24.02 o 
  -3  16   5     1036.10      935.87     23.88 o 
  -2  16   5      148.33      167.71     10.70 o 
  -1  16   5      293.99      375.12     14.35 o 
   0  16   5       16.10       15.79      4.76 o 
   1  16   5      471.44      456.53     22.67 o 
   2  16   5        3.14        9.99      5.46 o 
   3  16   5     1071.68     1003.04     25.76 o 
   4  16   5       58.62       38.33      7.93 o 
   5  16   5        0.15       12.78     10.10 o 
   6  16   5      232.00      251.15     24.58 o 
   7  16   5      124.99      149.31     20.89 o 
 -10  17   5        2.37        4.27     14.03 o 
  -9  17   5       17.61       12.28     10.72 o 
  -8  17   5       33.43       35.32     10.94 o 
  -7  17   5       20.61       28.65      8.46 o 
  -6  17   5       17.04        5.82      6.12 o 
  -5  17   5     1218.63     1198.80     24.26 o 
  -4  17   5      349.47      328.52     13.25 o 
  -3  17   5       38.72       45.29      6.34 o 
  -2  17   5        0.19        5.46      8.06 o 
  -1  17   5     7966.46     8107.93     88.43 o 
   0  17   5      133.52      144.47     10.49 o 
   1  17   5     6716.83     6519.10     83.46 o 
   2  17   5       51.80       56.86      7.91 o 
   3  17   5      708.10      670.42     28.71 o 
   4  17   5      280.28      267.67     16.13 o 
   5  17   5     2313.53     2234.87     50.81 o 
   6  17   5       53.01       54.72     15.84 o 
   7  17   5       60.71       71.05     16.41 o 
 -10  18   5      413.75      435.87     33.26 o 
  -9  18   5      470.07      475.51     32.69 o 
  -8  18   5      132.30      126.05     14.41 o 
  -7  18   5       19.36       19.88      8.01 o 
  -6  18   5        0.22       -4.93      6.09 o 
  -5  18   5     3239.03     3054.39     49.83 o 
  -4  18   5      104.18      104.79      8.63 o 
  -3  18   5      703.12      699.94     18.52 o 
  -2  18   5     1729.79     1664.19     29.23 o 
  -1  18   5     1668.27     1713.73     29.58 o 
   0  18   5     7126.40     7039.82     78.40 o 
   1  18   5     1031.69     1064.68     25.66 o 
   2  18   5     1005.16      939.79     24.51 o 
   3  18   5       84.61       75.39      9.05 o 
   4  18   5      612.96      620.87     26.21 o 
   5  18   5      372.25      444.20     24.64 o 
   6  18   5       42.37       65.93     14.16 o 
   7  18   5       37.26       42.00     13.43 o 
 -10  19   5      280.68      262.09     27.08 o 
  -9  19   5      229.65      257.12     24.78 o 
  -8  19   5      347.46      362.25     27.16 o 
  -7  19   5      627.51      631.69     32.76 o 
  -6  19   5      308.82      341.06     21.57 o 
  -5  19   5       64.74       75.88      9.49 o 
  -4  19   5       28.86       21.17      5.34 o 
  -3  19   5      228.19      212.49     12.22 o 
  -2  19   5      106.90       93.36      9.56 o 
  -1  19   5      876.35      814.12     19.63 o 
   0  19   5      256.99      228.20     11.87 o 
   1  19   5     1642.09     1541.54     41.34 o 
   2  19   5        0.31       15.20      5.88 o 
   3  19   5        2.63        2.98      5.37 o 
   4  19   5     1059.13      884.94     29.46 o 
   5  19   5     1157.72     1136.82     35.05 o 
   6  19   5      249.43      254.89     24.57 o 
   7  19   5      313.24      384.88     31.61 o 
 -10  20   5     1174.15     1296.06     49.97 o 
  -9  20   5       55.36       74.90     14.86 o 
  -8  20   5      166.47      164.05     18.83 o 
  -7  20   5       19.25       20.60      9.13 o 
  -6  20   5      641.57      546.43     35.23 o 
  -5  20   5     1981.04     1898.65     49.57 o 
  -4  20   5     1194.97     1083.90     23.23 o 
  -3  20   5       30.44       18.96      5.47 o 
  -2  20   5      846.67      813.83     20.21 o 
  -1  20   5     1093.66     1066.73     32.11 o 
   0  20   5      586.82      540.69     16.22 o 
   1  20   5      206.01      198.66     13.23 o 
   2  20   5     3775.42     3768.45     74.36 o 
   3  20   5       29.74       20.80      6.65 o 
   4  20   5      646.29      665.81     31.92 o 
   5  20   5        4.22       16.11      8.44 o 
   6  20   5      412.02      424.33     31.38 o 
   7  20   5      242.57      256.42     26.41 o 
 -10  21   5       38.16       57.42     15.03 o 
  -9  21   5        0.79       13.82     10.93 o 
  -8  21   5      663.21      672.46     60.30 o 
  -7  21   5      652.15      608.30     32.72 o 
  -6  21   5      664.42      551.02     30.07 o 
  -5  21   5        2.36        5.82      8.00 o 
  -4  21   5      135.00      134.60     10.81 o 
  -3  21   5     2125.03     2144.05     38.79 o 
  -2  21   5      231.64      236.74     13.49 o 
  -1  21   5     1096.21     1031.40     23.12 o 
   0  21   5      317.49      317.11     13.70 o 
   1  21   5     1140.57     1112.91     26.95 o 
   2  21   5      192.87      176.42     12.79 o 
   3  21   5      679.83      619.44     21.33 o 
   4  21   5        5.08        9.73      7.30 o 
   5  21   5       47.17       64.55     13.37 o 
   6  21   5      423.09      411.34     31.32 o 
   7  21   5        0.50        8.05     19.22 o 
  -9  22   5       75.83       63.46     15.23 o 
  -8  22   5      406.47      481.73     40.48 o 
  -7  22   5      520.48      556.43     32.13 o 
  -6  22   5     2439.64     2575.75     62.99 o 
  -5  22   5      477.18      502.11     27.78 o 
  -4  22   5       28.02       24.94      6.07 o 
  -3  22   5      351.02      354.07     19.68 o 
  -2  22   5     1055.57      962.06     25.71 o 
  -1  22   5     3244.29     3191.12     50.42 o 
   0  22   5      446.88      413.74     15.35 o 
   1  22   5     2409.10     2193.92     40.25 o 
   2  22   5        0.47        2.12      5.82 o 
   3  22   5      650.90      639.48     22.00 o 
   4  22   5       17.31       23.19      8.42 o 
   5  22   5      102.72      148.40     15.59 o 
   6  22   5       89.11      115.29     17.94 o 
  -9  23   5      198.58      228.77     23.81 o 
  -8  23   5        3.41        9.03      9.85 o 
  -7  23   5       84.31       90.23     15.19 o 
  -6  23   5       13.99       27.07     10.41 o 
  -5  23   5        0.23        4.80      7.65 o 
  -4  23   5       95.06       75.56      8.87 o 
  -3  23   5       20.01        9.57      6.22 o 
  -2  23   5       55.82       52.97      8.68 o 
  -1  23   5     4679.53     4609.01     65.43 o 
   0  23   5       12.95        9.88      8.47 o 
   1  23   5     1820.78     1635.24     46.00 o 
   2  23   5     1302.97     1213.35     29.23 o 
   3  23   5        3.24        6.25      5.96 o 
   4  23   5       34.77       32.50      9.34 o 
   5  23   5      198.47      221.06     19.02 o 
   6  23   5        4.88       22.85     16.22 o 
  -9  24   5       74.58       78.63     15.91 o 
  -8  24   5      298.79      336.42     27.62 o 
  -7  24   5     2253.54     2266.44    113.05 o 
  -6  24   5      140.34      153.52     17.65 o 
  -5  24   5      340.35      353.22     24.07 o 
  -4  24   5        4.44        2.99      9.79 o 
  -3  24   5     2979.02     2903.06     48.60 o 
  -2  24   5       64.71       67.18     11.34 o 
  -1  24   5     7202.99     7123.31     90.66 o 
   0  24   5      254.09      259.28     15.09 o 
   1  24   5      130.72      164.85     17.54 o 
   2  24   5        3.46       -2.33      5.67 o 
   3  24   5      396.54      376.57     21.61 o 
   4  24   5      224.02      208.20     19.92 o 
   5  24   5        6.99       17.42     12.33 o 
   6  24   5       84.61       79.94     27.42 o 
  -9  25   5      214.59      244.51     25.13 o 
  -8  25   5      467.42      497.28     32.81 o 
  -7  25   5      388.64      419.74     29.54 o 
  -6  25   5     1658.14     1571.92     66.19 o 
  -5  25   5       57.61       57.24     11.94 o 
  -4  25   5     1334.40     1295.89     42.27 o 
  -3  25   5     1839.38     1712.20     35.69 o 
  -2  25   5     1912.51     1912.06     39.13 o 
  -1  25   5      301.87      354.34     18.53 o 
   0  25   5     1023.99      968.14     30.17 o 
   1  25   5      316.89      318.62     19.10 o 
   2  25   5      218.56      232.73     16.95 o 
   3  25   5      105.38       79.96     16.45 o 
   4  25   5       13.89       19.43     11.65 o 
   5  25   5      442.45      433.71     36.19 o 
   6  25   5       24.70       10.28     17.77 o 
  -9  26   5      208.43      211.06     23.47 o 
  -8  26   5      109.52      124.56     18.46 o 
  -7  26   5      251.85      281.25     24.88 o 
  -6  26   5       70.84       47.47     11.93 o 
  -5  26   5      840.08      791.79     32.12 o 
  -4  26   5        3.19        8.44      8.60 o 
  -3  26   5      149.74      124.45     11.94 o 
  -2  26   5      140.02      146.94     12.87 o 
  -1  26   5     2402.55     2374.41     42.94 o 
   0  26   5      505.92      561.04     32.58 o 
   1  26   5      667.99      670.26     57.53 o 
   2  26   5      167.39      179.01     17.81 o 
   3  26   5       20.91       30.81     12.10 o 
   4  26   5       62.54       44.47     15.21 o 
   5  26   5       12.68        5.09     16.70 o 
   6  26   5      589.86      636.35     67.75 o 
  -8  27   5     1261.41     1279.51     46.86 o 
  -7  27   5      219.53      203.99     21.69 o 
  -6  27   5      991.21      960.78     39.27 o 
  -5  27   5      113.03      117.69     22.81 o 
  -4  27   5      853.50      890.45     38.59 o 
  -3  27   5      137.76      134.33     18.79 o 
  -2  27   5       74.48       86.67     10.76 o 
  -1  27   5      331.78      341.52     19.90 o 
   0  27   5      526.66      511.69     28.96 o 
   1  27   5      541.16      491.51     59.34 o 
   2  27   5        7.40       -0.05      7.23 o 
   3  27   5       44.56       30.32     11.72 o 
   4  27   5      230.32      230.44     28.10 o 
   5  27   5      118.29      112.93     21.55 o 
  -8  28   5      304.31      274.81     26.22 o 
  -7  28   5      484.16      468.86     44.02 o 
  -6  28   5      657.94      653.04     36.11 o 
  -5  28   5     1103.68     1080.79     42.20 o 
  -4  28   5      311.11      337.52     27.13 o 
  -3  28   5        7.40       19.85      8.55 o 
  -2  28   5       25.95       47.26     10.66 o 
  -1  28   5      121.82      112.40     12.26 o 
   0  28   5      133.78      142.60     24.03 o 
   1  28   5        4.86       18.13      9.03 o 
   2  28   5      265.52      255.81     23.21 o 
   3  28   5       88.27      100.24     18.58 o 
   4  28   5      410.56      458.57     38.89 o 
   5  28   5      210.44      222.09     28.38 o 
  -8  29   5       23.27       69.56     18.71 o 
  -7  29   5       32.51       29.48     13.48 o 
  -6  29   5     1333.93     1216.75     67.15 o 
  -5  29   5      788.37      741.92     44.21 o 
  -4  29   5      452.46      461.65     35.61 o 
  -3  29   5     1216.04     1237.96     69.56 o 
  -2  29   5        0.05       -6.27      6.90 o 
  -1  29   5      653.73      667.03     26.10 o 
   0  29   5      164.95      166.03     17.74 o 
   1  29   5      558.87      559.58     39.70 o 
   2  29   5      179.84      168.92     21.59 o 
   3  29   5      785.48      770.57     46.69 o 
   4  29   5       96.87       58.33     17.14 o 
   5  29   5      467.65      465.41     68.42 o 
  -8  30   5      370.75      328.38     34.18 o 
  -7  30   5       82.27       97.11     20.59 o 
  -6  30   5      441.25      507.62     40.14 o 
  -5  30   5        8.22        1.60      9.30 o 
  -4  30   5       60.23       55.12     14.91 o 
  -3  30   5       10.05       12.18      8.02 o 
  -2  30   5      659.22      641.31     30.01 o 
  -1  30   5      160.67      145.82     14.34 o 
   0  30   5      188.50      168.01     18.44 o 
   1  30   5      657.46      722.30     33.83 o 
   2  30   5        8.24       26.74     11.15 o 
   3  30   5      190.92      163.05     25.07 o 
   4  30   5       60.89       46.60     14.30 o 
   5  30   5      387.07      414.67     64.04 o 
  -7  31   5       61.85       87.14     19.71 o 
  -6  31   5      329.39      325.07     32.55 o 
  -5  31   5       70.31       55.55     15.89 o 
  -4  31   5        4.65       24.89     11.54 o 
  -3  31   5      530.07      553.08     29.77 o 
  -2  31   5        4.35        0.49      7.84 o 
  -1  31   5      547.33      593.57     37.21 o 
   0  31   5      566.67      580.75     32.36 o 
   1  31   5      451.95      426.93     28.73 o 
   2  31   5      453.35      457.05     29.88 o 
   3  31   5      303.82      292.05     31.16 o 
   4  31   5      223.81      255.64     30.51 o 
  -7  32   5        5.07       12.74     12.96 o 
  -6  32   5      411.44      358.02     35.00 o 
  -5  32   5      191.08      228.83     27.61 o 
  -4  32   5        0.33        4.05     10.34 o 
  -3  32   5      516.74      556.95     50.50 o 
  -2  32   5      720.85      679.99     30.87 o 
  -1  32   5      376.83      399.46     27.23 o 
   0  32   5      564.27      606.74     46.67 o 
   1  32   5      557.26      604.78     52.76 o 
   2  32   5      339.87      338.18     33.28 o 
   3  32   5        0.26      -10.52     10.52 o 
   4  32   5       68.66       58.48     18.00 o 
  -7  33   5      228.65      257.98     31.07 o 
  -6  33   5      185.02      175.47     29.01 o 
  -5  33   5      155.54      182.75     25.35 o 
  -4  33   5       58.54       61.70     15.40 o 
  -3  33   5      367.70      391.35     34.35 o 
  -2  33   5      500.97      578.63     32.01 o 
  -1  33   5       48.90       40.48     17.65 o 
   0  33   5        0.76       11.22     10.12 o 
   1  33   5      173.79      146.71     28.65 o 
   2  33   5      198.75      205.63     36.74 o 
   3  33   5       89.88       80.75     19.89 o 
   4  33   5       88.88      112.46     22.20 o 
  -6  34   5      588.19      609.77     45.28 o 
  -5  34   5      596.38      487.89     40.62 o 
  -4  34   5       12.57       22.54     13.07 o 
  -3  34   5      101.81      132.23     21.43 o 
  -2  34   5       62.16       91.26     14.60 o 
  -1  34   5      802.04      826.12     44.48 o 
   0  34   5      268.81      233.94     27.07 o 
   1  34   5        4.06        2.93     10.70 o 
   2  34   5        2.45       41.38     30.21 o 
   3  34   5       65.93       41.17     17.69 o 
  -6  35   5      523.70      506.26     42.83 o 
  -5  35   5        7.82       36.69     14.68 o 
  -4  35   5      204.48      191.23     26.25 o 
  -3  35   5       50.24       78.15     43.40 o 
  -2  35   5      496.52      482.72     30.63 o 
  -1  35   5      139.93      114.72     19.87 o 
   0  35   5      140.34      111.94     21.40 o 
   1  35   5       65.51       79.14     17.43 o 
   2  35   5      300.52      377.58     36.47 o 
   3  35   5       71.20       64.83     18.40 o 
  -6  36   5      592.97      616.95     46.35 o 
  -5  36   5       73.51       95.49     44.95 o 
  -4  36   5        0.38       -4.19     12.40 o 
  -3  36   5      962.69      978.43     48.45 o 
  -2  36   5       55.37       53.60     12.82 o 
  -1  36   5      244.75      259.59     29.18 o 
   0  36   5        7.26       18.55     12.02 o 
   1  36   5      441.58      437.46     38.43 o 
   2  36   5        4.28        5.67     11.87 o 
   3  36   5       65.55       79.90     17.93 o 
  -5  37   5       87.61       87.52     23.11 o 
  -4  37   5       48.49       55.06     18.13 o 
  -3  37   5       13.81       34.83     14.45 o 
  -2  37   5        7.89        9.50     10.07 o 
  -1  37   5      129.36      146.66     30.88 o 
   0  37   5      113.74      118.33     21.66 o 
   1  37   5        1.66       33.64     14.34 o 
   2  37   5      108.15      122.13     22.95 o 
  -4  38   5       49.06       55.23     18.14 o 
  -3  38   5      138.00      126.59     23.91 o 
  -2  38   5      228.22      237.61     23.23 o 
  -1  38   5       69.79       77.70     18.28 o 
   0  38   5       52.26       53.30     15.18 o 
   1  38   5       65.61       62.08     28.02 o 
  -4  39   5     1033.46      949.60     56.31 o 
  -3  39   5        1.50       25.09     14.47 o 
  -2  39   5      383.54      371.97     53.16 o 
  -1  39   5      124.95      153.54     28.69 o 
   0  39   5        1.24      -10.49     10.49 o 
   1  39   5       11.14       36.82     14.82 o 
  -2  40   5       90.61       59.70     28.45 o 
  -1  40   5        6.77        8.76     29.21 o 
 -11   0   6       18.44       -2.27     13.19 o 
 -10   0   6     1089.21     1028.90     52.68 o 
  -9   0   6       12.51       24.13     12.23 o 
  -8   0   6      582.56      612.00     41.09 o 
  -7   0   6     1537.69     1642.83     43.72 o 
  -6   0   6        3.93       19.64      7.38 o 
  -5   0   6      233.46      201.46     16.50 o 
  -4   0   6       33.62       36.49      9.16 o 
  -3   0   6      845.13      868.53     64.53 o 
  -2   0   6     5334.02     4957.56     98.58 o 
  -1   0   6        2.43       -1.83      5.71 o 
   0   0   6        7.61        6.96      5.69 o 
   1   0   6      188.78      191.07     13.24 o 
   2   0   6     2601.87     2646.23     73.44 o 
   3   0   6       21.46       36.04     12.40 o 
   4   0   6       48.21       85.87     17.32 o 
   5   0   6      156.40      111.99     19.66 o 
   6   0   6      948.32     1032.36     49.41 o 
   7   0   6        0.36      -16.02     16.02 o 
 -11   1   6       58.44       58.05     13.21 o 
 -10   1   6      121.62      134.66     16.75 o 
  -9   1   6       14.80       23.48      9.32 o 
  -8   1   6       58.47       64.27     10.53 o 
  -7   1   6        0.83       29.97      6.22 o 
  -6   1   6      181.76      189.62     11.66 o 
  -5   1   6       96.61       96.79      8.48 o 
  -4   1   6      333.11      303.95     13.34 o 
  -3   1   6      165.56      161.84     15.04 o 
  -2   1   6       73.95       80.06      8.25 o 
  -1   1   6      143.44      173.30     10.60 o 
   0   1   6      156.11      166.59      9.23 o 
   1   1   6      945.82      942.84     21.90 o 
   2   1   6     3091.73     3076.55     57.13 o 
   3   1   6      457.85      470.25     23.48 o 
   4   1   6       84.92      110.47     13.32 o 
   5   1   6      203.93      232.85     18.85 o 
   6   1   6       58.70      102.15     14.16 o 
   7   1   6       41.04       75.47     25.86 o 
 -11   2   6      167.81      161.36     19.12 o 
 -10   2   6        0.20       18.88      9.93 o 
  -9   2   6      294.50      306.37     22.50 o 
  -8   2   6      808.44      817.09     29.71 o 
  -7   2   6        5.30       25.26      9.63 o 
  -6   2   6      428.47      429.32     16.12 o 
  -5   2   6      510.12      537.41     43.42 o 
  -4   2   6      692.11      654.86     24.34 o 
  -3   2   6        6.39       25.55      5.82 o 
  -2   2   6      969.67      844.63     20.31 o 
  -1   2   6       65.06       61.51      7.48 o 
   0   2   6       79.38       62.47      7.65 o 
   1   2   6      989.09     1049.19     25.12 o 
   2   2   6      499.76      504.24     20.50 o 
   3   2   6      900.83      910.91     45.55 o 
   4   2   6     1066.00      997.72     37.69 o 
   5   2   6      483.36      532.95     27.20 o 
   6   2   6     1302.25     1271.64     46.92 o 
   7   2   6      101.31       91.29     22.87 o 
 -11   3   6       20.64       28.25     12.31 o 
 -10   3   6      299.91      376.71     41.08 o 
  -9   3   6       55.37       94.02     14.90 o 
  -8   3   6       96.08      123.51     14.36 o 
  -7   3   6      836.50      865.87     21.79 o 
  -6   3   6     1266.33     1294.79     26.48 o 
  -5   3   6     7201.31     7168.18     81.54 o 
  -4   3   6      627.41      600.87     16.42 o 
  -3   3   6     2381.35     2481.90     36.79 o 
  -2   3   6      445.53      420.89     15.26 o 
  -1   3   6      805.04      762.02     18.31 o 
   0   3   6      329.93      351.48     18.87 o 
   1   3   6     3267.86     3364.52     43.26 o 
   2   3   6       68.31       95.49      9.40 o 
   3   3   6     5588.31     5405.43     86.83 o 
   4   3   6      319.25      336.50     21.76 o 
   5   3   6      696.69      723.68     35.36 o 
   6   3   6      247.24      268.54     25.45 o 
   7   3   6      408.76      486.47     47.01 o 
 -11   4   6       86.81      117.25     21.18 o 
 -10   4   6      848.58      902.76     34.54 o 
  -9   4   6      408.05      496.46     28.12 o 
  -8   4   6      518.28      523.95     22.04 o 
  -7   4   6     1102.25     1124.10     28.57 o 
  -6   4   6     1225.84     1242.40     29.31 o 
  -5   4   6     1465.38     1656.01     48.22 o 
  -4   4   6     1031.86      957.91     21.15 o 
  -3   4   6     2210.52     2094.98     35.79 o 
  -2   4   6      567.70      567.02     16.87 o 
  -1   4   6      799.75      863.79     26.02 o 
   0   4   6     1057.48     1007.44     20.57 o 
   1   4   6     3149.04     3215.28     41.95 o 
   2   4   6      268.48      299.83     13.95 o 
   3   4   6      727.05      930.20     36.87 o 
   4   4   6       58.19       52.65     10.69 o 
   5   4   6       14.08       34.51      9.68 o 
   6   4   6       48.55       54.72     14.17 o 
   7   4   6     1375.01     1198.55     62.95 o 
 -11   5   6      393.87      394.58     49.96 o 
 -10   5   6       42.22       76.78     13.14 o 
  -9   5   6     1047.93     1058.22     35.69 o 
  -8   5   6     1449.71     1370.70     33.31 o 
  -7   5   6      607.97      566.17     21.80 o 
  -6   5   6       74.21       91.76      8.33 o 
  -5   5   6     5336.58     5089.21     62.77 o 
  -4   5   6      332.74      333.24     13.92 o 
  -3   5   6     1958.64     1945.69     31.62 o 
  -2   5   6     3825.80     3738.84     65.45 o 
  -1   5   6       66.37       70.96      9.10 o 
   0   5   6     2945.14     2918.08     39.92 o 
   1   5   6     1181.83     1201.81     28.49 o 
   2   5   6      954.96      968.07     23.64 o 
   3   5   6     3132.53     2912.25     56.89 o 
   4   5   6     1212.83     1162.41     36.95 o 
   5   5   6       51.96       70.82     10.82 o 
   6   5   6       58.29      100.02     16.73 o 
   7   5   6       22.54       72.57     21.31 o 
 -11   6   6       24.23       72.26     15.97 o 
 -10   6   6      494.47      535.71     30.90 o 
  -9   6   6       13.50       76.08     12.52 o 
  -8   6   6       85.85      121.80     14.03 o 
  -7   6   6       96.08       98.58     10.44 o 
  -6   6   6      426.76      417.05     15.87 o 
  -5   6   6      182.76      205.64     18.44 o 
  -4   6   6     1598.87     1522.84     27.49 o 
  -3   6   6       13.86       35.87      6.22 o 
  -2   6   6       83.73      127.63     11.59 o 
  -1   6   6      803.98      826.33     26.10 o 
   0   6   6      150.73      192.80     21.31 o 
   1   6   6       96.20       98.20      8.98 o 
   2   6   6     2609.56     2593.64     52.97 o 
   3   6   6      252.17      308.70     23.34 o 
   4   6   6      659.60      837.60     50.62 o 
   5   6   6      361.94      354.27     22.88 o 
   6   6   6      987.29      990.18     41.17 o 
   7   6   6       18.63       38.67     25.19 o 
 -11   7   6      697.93      779.26     40.44 o 
 -10   7   6     1064.98     1131.52     39.04 o 
  -9   7   6     2634.33     2535.46     58.45 o 
  -8   7   6     1514.43     1385.71     39.38 o 
  -7   7   6      263.67      264.35     16.48 o 
  -6   7   6      183.45      183.58     14.95 o 
  -5   7   6      545.06      597.59     23.33 o 
  -4   7   6        1.55        4.87      4.91 o 
  -3   7   6      915.98      834.82     19.74 o 
  -2   7   6     3204.73     3201.42     45.21 o 
  -1   7   6      395.74      434.63     14.34 o 
   0   7   6     5056.84     4964.54     58.85 o 
   1   7   6       26.33       39.59      6.28 o 
   2   7   6     7159.72     7148.06     90.14 o 
   3   7   6       20.35       12.21     11.14 o 
   4   7   6     7327.52     7050.65    107.97 o 
   5   7   6       67.59       53.26     11.00 o 
   6   7   6      115.80      131.32     18.61 o 
   7   7   6      522.30      456.06     45.62 o 
 -11   8   6      102.19      114.24     17.38 o 
 -10   8   6       68.26      112.23     15.18 o 
  -9   8   6      171.45      204.87     22.34 o 
  -8   8   6       86.63      110.80     13.48 o 
  -7   8   6        9.15       13.74      6.19 o 
  -6   8   6     2911.67     2692.17     41.31 o 
  -5   8   6     3111.00     3005.47     43.43 o 
  -4   8   6        0.68        0.26      3.91 o 
  -3   8   6        1.09        8.82      5.07 o 
  -2   8   6     1035.31      990.18     32.47 o 
  -1   8   6      893.46      921.86     20.65 o 
   0   8   6       23.29       37.90      8.04 o 
   1   8   6      369.79      367.00     20.94 o 
   2   8   6      411.24      490.86     22.11 o 
   3   8   6      810.60      804.18     34.25 o 
   4   8   6       96.74      139.70     21.52 o 
   5   8   6       29.60       33.47      9.28 o 
   6   8   6       15.08       19.50     18.51 o 
   7   8   6      382.95      389.65     31.84 o 
 -11   9   6        2.59       33.14     12.09 o 
 -10   9   6       25.56       36.64     11.36 o 
  -9   9   6      331.92      330.48     23.11 o 
  -8   9   6       73.59       75.93     11.83 o 
  -7   9   6      102.69      111.69     11.17 o 
  -6   9   6     1325.16     1314.84     40.87 o 
  -5   9   6      478.05      500.46     16.16 o 
  -4   9   6        9.60       10.34      4.72 o 
  -3   9   6     1505.92     1356.49     28.71 o 
  -2   9   6     1778.03     1730.41     31.02 o 
  -1   9   6      190.83      180.01     10.68 o 
   0   9   6       69.80       59.80      6.67 o 
   1   9   6      400.38      407.26     18.90 o 
   2   9   6      795.36      768.77     21.65 o 
   3   9   6       13.67       29.04      7.79 o 
   4   9   6        0.46       -0.14      6.79 o 
   5   9   6      169.43      186.04     17.85 o 
   6   9   6      181.91      182.68     21.63 o 
   7   9   6      385.58      414.31     33.05 o 
 -11  10   6      106.59      108.29     23.80 o 
 -10  10   6      417.82      424.64     28.23 o 
  -9  10   6       73.26       44.56     15.37 o 
  -8  10   6       36.37       36.48      9.24 o 
  -7  10   6     1093.92     1043.78     28.34 o 
  -6  10   6     1043.70     1020.11     23.09 o 
  -5  10   6     2533.71     2415.68     37.83 o 
  -4  10   6      179.56      173.60     10.75 o 
  -3  10   6     1603.85     1477.41     27.70 o 
  -2  10   6      212.98      252.91     15.63 o 
  -1  10   6     1917.17     1928.75     31.82 o 
   0  10   6        3.31        3.23      4.38 o 
   1  10   6     3421.37     3369.34     51.82 o 
   2  10   6      159.50      157.19     11.96 o 
   3  10   6       26.12       40.67      7.22 o 
   4  10   6        2.41        3.95      7.32 o 
   5  10   6      580.59      555.21     38.81 o 
   6  10   6      413.22      413.46     31.88 o 
   7  10   6     1235.13     1059.64     46.45 o 
 -11  11   6        1.46        1.33     12.07 o 
 -10  11   6        1.08        2.00     15.97 o 
  -9  11   6      121.90      101.68     14.37 o 
  -8  11   6      243.96      220.39     18.53 o 
  -7  11   6     1110.13      996.74     27.76 o 
  -6  11   6     1171.38     1177.21     29.13 o 
  -5  11   6       61.82       98.97      9.33 o 
  -4  11   6      209.55      205.91     11.76 o 
  -3  11   6     4588.84     4476.49     57.20 o 
  -2  11   6        1.81        5.20      4.68 o 
  -1  11   6      603.57      595.38     17.03 o 
   0  11   6       20.52       27.57      6.90 o 
   1  11   6     3732.70     3619.78     60.57 o 
   2  11   6      266.37      265.40     14.85 o 
   3  11   6      100.67       78.13      8.81 o 
   4  11   6        0.78        6.84      7.16 o 
   5  11   6      707.29      785.05     36.84 o 
   6  11   6      212.67      230.89     24.70 o 
   7  11   6      980.99      985.09     45.06 o 
 -10  12   6      439.84      389.29     27.03 o 
  -9  12   6       78.91       73.43     17.23 o 
  -8  12   6      356.02      347.05     22.79 o 
  -7  12   6        0.03        6.26      6.41 o 
  -6  12   6      186.44      176.48     13.37 o 
  -5  12   6       27.07       26.29      5.46 o 
  -4  12   6      393.10      371.48     15.09 o 
  -3  12   6     1585.61     1608.81     40.05 o 
  -2  12   6      604.86      579.42     21.65 o 
  -1  12   6     2467.86     2422.37     37.10 o 
   0  12   6      828.06      812.90     18.82 o 
   1  12   6      595.19      596.78     19.03 o 
   2  12   6        9.79       22.86      6.03 o 
   3  12   6      354.75      392.80     18.51 o 
   4  12   6      117.98       93.72     13.75 o 
   5  12   6      640.56      572.29     34.35 o 
   6  12   6      525.58      512.27     35.21 o 
   7  12   6      712.61      721.80     42.85 o 
 -10  13   6       12.98       22.33     10.05 o 
  -9  13   6       27.33       27.75      8.79 o 
  -8  13   6      515.57      550.55     27.90 o 
  -7  13   6      939.78      889.65     26.28 o 
  -6  13   6        6.70        4.45      5.28 o 
  -5  13   6       28.92       28.00      6.46 o 
  -4  13   6     2261.70     2166.54     35.07 o 
  -3  13   6      129.41      134.64     10.10 o 
  -2  13   6      234.85      240.54     13.07 o 
  -1  13   6      132.55      136.69     10.42 o 
   0  13   6      359.32      351.47     13.61 o 
   1  13   6      221.10      232.29     14.07 o 
   2  13   6     2083.99     1929.31     47.27 o 
   3  13   6       11.68       14.36      6.11 o 
   4  13   6      917.11      906.54     30.33 o 
   5  13   6       88.75       92.57     16.43 o 
   6  13   6      621.99      670.78     39.32 o 
   7  13   6      506.64      467.87     36.03 o 
 -10  14   6       41.71       26.38     17.80 o 
  -9  14   6      432.09      386.06     25.40 o 
  -8  14   6      396.34      402.10     26.29 o 
  -7  14   6       43.06       45.42      8.68 o 
  -6  14   6      387.10      376.81     19.03 o 
  -5  14   6      398.03      363.95     19.18 o 
  -4  14   6     2239.69     2164.77     35.25 o 
  -3  14   6      222.20      207.01     12.31 o 
  -2  14   6     4573.74     4312.32     61.63 o 
  -1  14   6        0.97        6.62      4.69 o 
   0  14   6       21.38       22.79      5.55 o 
   1  14   6      164.23      165.73     12.15 o 
   2  14   6        7.45       27.15      6.53 o 
   3  14   6       41.70       33.79      7.59 o 
   4  14   6       41.14       40.02      9.26 o 
   5  14   6       56.87       42.50     12.57 o 
   6  14   6        6.10       20.98     11.87 o 
   7  14   6        1.58       10.26     13.06 o 
 -10  15   6      193.97      200.63     21.08 o 
  -9  15   6      330.37      311.91     23.16 o 
  -8  15   6      318.37      309.77     30.53 o 
  -7  15   6      222.33      224.80     18.05 o 
  -6  15   6      780.47      722.26     25.40 o 
  -5  15   6      147.16      149.46     10.66 o 
  -4  15   6       62.96       66.92      8.90 o 
  -3  15   6     2153.89     2035.56     34.73 o 
  -2  15   6      692.38      668.12     19.04 o 
  -1  15   6      137.39      137.26      9.96 o 
   0  15   6       97.45       83.46      7.90 o 
   1  15   6      836.52      838.14     24.27 o 
   2  15   6     1306.08     1185.28     28.70 o 
   3  15   6       44.15       67.13      9.02 o 
   4  15   6        4.02        5.33      8.80 o 
   5  15   6      105.31       84.76     18.16 o 
   6  15   6      392.95      432.70     32.90 o 
   7  15   6      896.57      916.32     47.75 o 
 -10  16   6      510.87      534.20     31.69 o 
  -9  16   6     1718.56     1739.71     47.66 o 
  -8  16   6     4396.18     4127.63     85.54 o 
  -7  16   6      214.19      215.69     20.46 o 
  -6  16   6       20.15       14.11      7.20 o 
  -5  16   6      106.41      120.98     13.37 o 
  -4  16   6     4312.75     4235.73     55.86 o 
  -3  16   6       11.78       32.71      7.42 o 
  -2  16   6     1499.86     1447.38     28.38 o 
  -1  16   6     2455.35     2456.53     38.17 o 
   0  16   6      177.24      160.26     12.43 o 
   1  16   6      670.14      665.73     20.71 o 
   2  16   6       79.65       85.58      9.63 o 
   3  16   6     1733.17     1589.22     35.22 o 
   4  16   6      119.09      113.01     13.87 o 
   5  16   6     1919.82     1767.63     55.81 o 
   6  16   6      121.28      102.42     17.53 o 
 -10  17   6       69.09       94.73     22.44 o 
  -9  17   6      161.28      176.21     21.43 o 
  -8  17   6      978.25     1064.12     35.18 o 
  -7  17   6      255.11      246.81     19.80 o 
  -6  17   6      646.06      660.96     23.37 o 
  -5  17   6      117.31       91.32      9.95 o 
  -4  17   6       86.27      121.01      9.88 o 
  -3  17   6     5144.08     4959.70     78.75 o 
  -2  17   6      364.62      309.53     23.07 o 
  -1  17   6     2863.97     2669.63     40.48 o 
   0  17   6        5.86        3.83      5.26 o 
   1  17   6      150.48      139.09     12.70 o 
   2  17   6       58.34       33.76      7.31 o 
   3  17   6       37.02       46.28      8.14 o 
   4  17   6      612.31      647.87     27.63 o 
   5  17   6      233.05      288.41     41.15 o 
   6  17   6      148.40      168.72     22.15 o 
 -10  18   6      579.44      588.00     39.30 o 
  -9  18   6      788.16      805.74     40.26 o 
  -8  18   6      470.66      564.22     34.44 o 
  -7  18   6        1.68        7.65      7.63 o 
  -6  18   6       72.29       85.97     10.13 o 
  -5  18   6       60.47       56.78      7.41 o 
  -4  18   6        0.68       -3.33      4.53 o 
  -3  18   6       77.07       85.84      9.21 o 
  -2  18   6      104.70       99.66      9.59 o 
  -1  18   6     1259.83     1243.84     25.71 o 
   0  18   6       18.35       23.25      6.65 o 
   1  18   6        6.97       -3.12      4.69 o 
   2  18   6       17.17       27.61      6.89 o 
   3  18   6      551.95      585.71     22.58 o 
   4  18   6       49.43       52.77     10.34 o 
   5  18   6     1344.81     1281.81     47.00 o 
   6  18   6       53.08       95.86     21.07 o 
 -10  19   6      314.22      354.81     31.21 o 
  -9  19   6      288.10      257.40     25.41 o 
  -8  19   6     1246.79     1271.70     45.71 o 
  -7  19   6      511.83      463.68     37.58 o 
  -6  19   6      478.25      483.36     21.65 o 
  -5  19   6      982.00      962.25     31.12 o 
  -4  19   6        3.56       -1.67      5.87 o 
  -3  19   6     2990.36     3007.78     52.97 o 
  -2  19   6      402.58      408.46     23.80 o 
  -1  19   6       81.81       71.35      7.99 o 
   0  19   6      624.78      612.86     20.89 o 
   1  19   6       81.66       67.95      8.84 o 
   2  19   6     3011.72     2829.19     49.69 o 
   3  19   6      138.85      105.52     11.19 o 
   4  19   6       50.77       53.43     10.35 o 
   5  19   6       88.97      100.73     16.06 o 
   6  19   6      180.68      211.80     24.41 o 
 -10  20   6        2.21       17.97     12.94 o 
  -9  20   6       52.98       58.60     14.47 o 
  -8  20   6      575.32      575.98     40.82 o 
  -7  20   6      392.60      385.11     27.91 o 
  -6  20   6       13.89       10.29      8.21 o 
  -5  20   6        9.34       14.00      7.12 o 
  -4  20   6      191.01      204.49     17.63 o 
  -3  20   6      138.59      125.02     10.68 o 
  -2  20   6     1431.02     1406.52     28.75 o 
  -1  20   6       57.40       47.28      7.42 o 
   0  20   6        7.99        7.18      6.16 o 
   1  20   6      135.37      135.52     12.00 o 
   2  20   6      387.75      381.71     19.29 o 
   3  20   6      151.24      158.34     15.65 o 
   4  20   6      780.75      756.47     36.47 o 
   5  20   6        1.87       30.49     13.59 o 
   6  20   6        0.02       -8.47     10.98 o 
  -9  21   6        2.39        7.50     11.61 o 
  -8  21   6       11.72       21.49     11.03 o 
  -7  21   6      191.05      201.05     27.83 o 
  -6  21   6      463.49      454.38     29.03 o 
  -5  21   6      125.29      149.69     14.79 o 
  -4  21   6     1379.44     1248.76     30.81 o 
  -3  21   6      198.16      200.43     14.18 o 
  -2  21   6     1638.45     1615.46     35.37 o 
  -1  21   6        2.96        8.34      6.56 o 
   0  21   6      292.58      263.87     16.75 o 
   1  21   6        0.60        4.33      5.43 o 
   2  21   6     5322.36     5072.27     74.25 o 
   3  21   6       24.11       27.61      7.68 o 
   4  21   6       40.77       58.19     10.58 o 
   5  21   6       49.97       97.87     25.77 o 
   6  21   6      115.67      118.58     36.60 o 
  -9  22   6     1048.46     1013.84     42.73 o 
  -8  22   6      111.12      130.55     22.26 o 
  -7  22   6      160.90      205.43     21.11 o 
  -6  22   6      764.23      720.92     31.75 o 
  -5  22   6      798.30      738.38     28.07 o 
  -4  22   6      117.41      126.29     11.59 o 
  -3  22   6     1568.56     1479.08     33.38 o 
  -2  22   6      856.09      764.62     28.74 o 
  -1  22   6     1525.04     1459.10     41.28 o 
   0  22   6     1549.93     1534.24     37.96 o 
   1  22   6       18.19       14.60      6.46 o 
   2  22   6      111.72      115.09     11.85 o 
   3  22   6      205.37      233.69     16.25 o 
   4  22   6      809.46      796.20     30.28 o 
   5  22   6      417.15      422.03     31.66 o 
   6  22   6       35.13       37.70     13.94 o 
  -9  23   6      138.36      156.50     21.49 o 
  -8  23   6      211.30      185.95     21.44 o 
  -7  23   6       48.96       45.44     11.93 o 
  -6  23   6       19.63        9.76      9.61 o 
  -5  23   6      111.73      117.69     15.44 o 
  -4  23   6       14.04       10.69      6.43 o 
  -3  23   6       19.87       16.20      6.77 o 
  -2  23   6     1202.80     1203.09     30.21 o 
  -1  23   6      610.52      542.43     21.15 o 
   0  23   6      690.35      691.68     29.69 o 
   1  23   6       10.95       19.95      7.58 o 
   2  23   6      931.92      862.76     29.02 o 
   3  23   6       50.02       33.33     10.78 o 
   4  23   6       78.57      119.05     14.32 o 
   5  23   6      833.88      839.09     39.73 o 
  -9  24   6      179.81      204.38     30.78 o 
  -8  24   6       47.89       65.26     14.33 o 
  -7  24   6      230.08      236.88     23.06 o 
  -6  24   6      226.58      250.21     22.50 o 
  -5  24   6       64.92       68.47     18.81 o 
  -4  24   6        1.67        0.23      5.62 o 
  -3  24   6       41.95       44.96      9.04 o 
  -2  24   6      127.57      133.83     12.70 o 
  -1  24   6       59.59       49.97      9.02 o 
   0  24   6      430.28      387.31     28.40 o 
   1  24   6      268.18      244.87     18.11 o 
   2  24   6       49.00       35.98      8.85 o 
   3  24   6        5.29       10.37      8.18 o 
   4  24   6      220.15      225.62     22.03 o 
   5  24   6       10.23       31.80     19.61 o 
  -9  25   6      183.39      173.64     22.71 o 
  -8  25   6      755.34      782.76     41.31 o 
  -7  25   6     1141.92     1152.27     42.95 o 
  -6  25   6        2.45       -4.63      8.41 o 
  -5  25   6      507.01      516.53     36.84 o 
  -4  25   6      349.38      341.76     18.94 o 
  -3  25   6      862.99      815.57     25.76 o 
  -2  25   6      275.90      273.97     17.48 o 
  -1  25   6      110.84      117.22     14.05 o 
   0  25   6      582.11      585.87     25.52 o 
   1  25   6      469.74      406.39     22.60 o 
   2  25   6        1.77       -4.45      8.45 o 
   3  25   6       14.37       -3.76     12.23 o 
   4  25   6       82.18       70.00     22.12 o 
   5  25   6      760.12      723.14     71.33 o 
  -8  26   6      234.53      275.63     26.57 o 
  -7  26   6       19.21       23.34     10.48 o 
  -6  26   6        0.23       -3.47     12.60 o 
  -5  26   6      457.67      450.91     29.13 o 
  -4  26   6     1879.40     1815.14     44.84 o 
  -3  26   6       96.62       92.43     11.62 o 
  -2  26   6      180.55      192.67     15.20 o 
  -1  26   6      261.39      218.46     18.23 o 
   0  26   6      204.30      231.80     17.61 o 
   1  26   6       12.34       -1.75      6.36 o 
   2  26   6      209.14      183.77     18.80 o 
   3  26   6       51.03       37.66     13.14 o 
   4  26   6       79.03       96.05     18.82 o 
   5  26   6       63.19       26.38     20.16 o 
  -8  27   6      426.83      378.03     30.49 o 
  -7  27   6     1112.76     1172.37     44.17 o 
  -6  27   6     1268.78     1231.57     43.29 o 
  -5  27   6        8.76       13.60      9.69 o 
  -4  27   6        7.43       21.33     13.63 o 
  -3  27   6        5.42       -1.38      6.42 o 
  -2  27   6      445.49      415.25     21.27 o 
  -1  27   6       56.17       40.73      9.96 o 
   0  27   6     1410.73     1406.21     44.52 o 
   1  27   6       59.79       61.62     12.39 o 
   2  27   6       80.40       63.36     23.59 o 
   3  27   6      101.90      122.53     20.71 o 
   4  27   6      463.62      450.20     39.50 o 
   5  27   6      175.29      147.53     36.19 o 
  -8  28   6       56.18       59.62     14.92 o 
  -7  28   6       88.36       78.57     15.82 o 
  -6  28   6      423.03      385.77     29.62 o 
  -5  28   6       19.77       12.89      9.89 o 
  -4  28   6     2949.53     3001.82     71.12 o 
  -3  28   6       21.49       11.26      7.90 o 
  -2  28   6        7.87        5.70      9.71 o 
  -1  28   6      173.70      174.37     18.79 o 
   0  28   6     2147.31     1971.13     54.54 o 
   1  28   6       41.12       78.64     13.52 o 
   2  28   6       62.64       70.97     13.80 o 
   3  28   6      169.89      192.29     25.43 o 
   4  28   6      143.66      176.98     36.42 o 
  -8  29   6      387.15      399.90     32.45 o 
  -7  29   6      132.35      141.34     19.29 o 
  -6  29   6      405.57      393.72     35.98 o 
  -5  29   6      985.72      966.55     47.00 o 
  -4  29   6      157.12      155.51     22.88 o 
  -3  29   6      976.72     1033.33     36.04 o 
  -2  29   6      101.20      105.02     12.50 o 
  -1  29   6      603.27      740.57     34.65 o 
   0  29   6      198.87      187.67     19.57 o 
   1  29   6      852.98      792.68     34.96 o 
   2  29   6       16.74       14.77      9.41 o 
   3  29   6      328.85      387.88     35.40 o 
   4  29   6        2.00        9.32     14.98 o 
  -7  30   6      411.00      386.47     37.56 o 
  -6  30   6      156.15      160.40     24.70 o 
  -5  30   6       69.58       58.16     16.74 o 
  -4  30   6      659.35      617.49     41.38 o 
  -3  30   6        3.00        2.67      8.37 o 
  -2  30   6       14.01       14.94      7.78 o 
  -1  30   6      642.24      701.37     35.73 o 
   0  30   6       41.90       49.61     10.90 o 
   1  30   6      860.87      796.36     35.36 o 
   2  30   6        1.94       19.07     11.54 o 
   3  30   6       23.24       43.16     13.39 o 
   4  30   6       73.32       56.13     17.72 o 
  -7  31   6      618.51      665.89     52.32 o 
  -6  31   6       37.79       35.01     14.14 o 
  -5  31   6       36.31       72.75     22.00 o 
  -4  31   6      387.54      444.60     36.57 o 
  -3  31   6      619.54      657.33     31.93 o 
  -2  31   6        7.41        8.65      8.97 o 
  -1  31   6        7.29       11.05      8.90 o 
   0  31   6       56.45       46.11     11.83 o 
   1  31   6      165.42      177.67     19.63 o 
   2  31   6      189.95      196.37     29.69 o 
   3  31   6      216.64      203.13     27.35 o 
  -7  32   6      334.98      321.85    100.82 o 
  -6  32   6        0.21        7.38     11.44 o 
  -5  32   6      139.33      136.19     22.39 o 
  -4  32   6      415.14      432.73     37.28 o 
  -3  32   6       70.83       83.90     14.19 o 
  -2  32   6      488.76      502.62     30.24 o 
  -1  32   6      320.94      354.45     30.28 o 
   0  32   6      384.14      412.53     29.31 o 
   1  32   6       26.86       24.00     22.62 o 
   2  32   6      380.04      410.28     37.84 o 
   3  32   6       81.63      141.49     40.93 o 
  -6  33   6      143.89      135.62     24.85 o 
  -5  33   6        6.06       -1.14     11.88 o 
  -4  33   6      171.15      190.49     25.67 o 
  -3  33   6        0.00       20.81     12.10 o 
  -2  33   6       49.86       57.47     15.56 o 
  -1  33   6        4.25        6.31     10.03 o 
   0  33   6      603.50      579.25     38.17 o 
   1  33   6        4.54        7.56      9.34 o 
   2  33   6      204.14      228.64     29.17 o 
   3  33   6       52.00       94.33     20.26 o 
  -6  34   6       31.28       30.03     15.34 o 
  -5  34   6      283.32      268.65     31.03 o 
  -4  34   6      100.66       91.26     19.69 o 
  -3  34   6      511.25      472.68     71.61 o 
  -2  34   6      307.70      304.61     30.86 o 
  -1  34   6       79.27       87.16     18.67 o 
   0  34   6       11.35       39.00     14.21 o 
   1  34   6       80.93      133.52     19.95 o 
   2  34   6        0.62       -2.15     21.64 o 
  -5  35   6      308.87      304.07     33.55 o 
  -4  35   6      144.03      155.64     24.64 o 
  -3  35   6        0.11       -3.70     14.43 o 
  -2  35   6      198.40      220.67     27.60 o 
  -1  35   6        0.06        3.48     12.35 o 
   0  35   6        3.49       12.84     14.63 o 
   1  35   6        1.21      -15.48     21.68 o 
   2  35   6      168.18      152.51     25.39 o 
  -5  36   6      119.22      154.51     25.15 o 
  -4  36   6      211.37      255.21     31.17 o 
  -3  36   6      220.76      242.49     29.77 o 
  -2  36   6       94.67      114.13     21.30 o 
  -1  36   6      122.74      148.68     23.16 o 
   0  36   6        7.22       13.30     13.08 o 
   1  36   6        1.62      -10.60     10.60 o 
  -4  37   6      304.13      303.58     32.82 o 
  -3  37   6      182.78      213.38     27.62 o 
  -2  37   6       62.19       67.88     18.79 o 
  -1  37   6       40.00       12.40     18.81 o 
   0  37   6        0.12        8.38     14.19 o 
  -3  38   6      139.86      208.18     41.37 o 
  -2  38   6       41.76       63.27     18.14 o 
  -1  38   6        2.14        4.52     13.22 o 
 -11   1   7       67.28       69.95     13.81 o 
 -10   1   7      387.26      431.80     28.69 o 
  -9   1   7     1493.75     1433.33     42.93 o 
  -8   1   7      550.93      507.79     27.66 o 
  -7   1   7     1454.47     1432.42     29.96 o 
  -6   1   7      498.34      528.76     20.34 o 
  -5   1   7      292.63      299.38     14.71 o 
  -4   1   7     1656.54     1675.55     41.11 o 
  -3   1   7     1176.00     1147.90     28.30 o 
  -2   1   7      475.55      448.23     17.27 o 
  -1   1   7        0.01       -0.02      5.17 o 
   0   1   7     8144.05     7961.95     87.33 o 
   1   1   7      437.47      414.48     30.06 o 
   2   1   7      438.53      420.86     23.42 o 
   3   1   7      356.45      353.50     22.59 o 
   4   1   7       24.77       14.38      8.13 o 
   5   1   7      158.46      147.76     16.28 o 
   6   1   7      550.83      544.96     54.82 o 
 -11   2   7       12.98       19.09     12.27 o 
 -10   2   7      604.13      683.05     35.06 o 
  -9   2   7      743.43      796.65     37.91 o 
  -8   2   7      473.25      455.42     26.63 o 
  -7   2   7     1385.79     1353.56     29.10 o 
  -6   2   7     1601.50     1547.27     30.55 o 
  -5   2   7        0.75       13.37      5.16 o 
  -4   2   7     3059.75     2908.04     43.40 o 
  -3   2   7      769.98      755.07     33.44 o 
  -2   2   7     1829.31     1673.78     31.55 o 
  -1   2   7       82.80       56.11      7.12 o 
   0   2   7     1033.44     1176.19     66.51 o 
   1   2   7      499.62      513.65     18.64 o 
   2   2   7      590.99      614.45     26.70 o 
   3   2   7       54.99       65.85     11.23 o 
   4   2   7       99.86       95.02     13.07 o 
   5   2   7      313.83      337.78     23.80 o 
   6   2   7       71.77       81.04     20.37 o 
 -11   3   7        0.01       -9.08     10.84 o 
 -10   3   7       32.61       54.78     12.65 o 
  -9   3   7      146.65      208.72     19.18 o 
  -8   3   7        6.70        7.89     10.25 o 
  -7   3   7      215.05      318.88     25.12 o 
  -6   3   7      162.10      169.40     12.34 o 
  -5   3   7       91.05      118.18      9.82 o 
  -4   3   7      554.62      588.75     37.60 o 
  -3   3   7       87.61      184.48     41.12 o 
  -2   3   7      123.21      154.02     11.35 o 
  -1   3   7       54.32       58.52      7.51 o 
   0   3   7     1323.33     1274.56     24.47 o 
   1   3   7      147.46      188.13     15.72 o 
   2   3   7       42.78       47.49      9.70 o 
   3   3   7      134.88      136.77     14.94 o 
   4   3   7       58.47       66.53     11.82 o 
   5   3   7        0.53       18.48      9.00 o 
   6   3   7        0.73        8.84     11.91 o 
 -11   4   7        5.06      -10.03     10.03 o 
 -10   4   7      417.20      444.31     29.19 o 
  -9   4   7      572.22      566.76     30.83 o 
  -8   4   7       35.14       36.29      8.51 o 
  -7   4   7     3010.30     2884.92     49.53 o 
  -6   4   7      377.01      354.99     16.40 o 
  -5   4   7      446.92      495.11     18.21 o 
  -4   4   7      405.10      390.29     17.03 o 
  -3   4   7     5273.78     5196.99     65.87 o 
  -2   4   7     1389.11     1297.07     27.41 o 
  -1   4   7       96.16      115.06      9.22 o 
   0   4   7       15.55       48.75      9.35 o 
   1   4   7     2435.05     2336.07     41.64 o 
   2   4   7      435.57      422.32     23.60 o 
   3   4   7      359.38      372.87     23.22 o 
   4   4   7       16.61       24.74      8.95 o 
   5   4   7      580.72      582.86     30.77 o 
   6   4   7      386.99      387.89     31.87 o 
 -11   5   7        0.34       -5.81      9.90 o 
 -10   5   7       81.92      105.98     15.63 o 
  -9   5   7       31.41       29.60      9.97 o 
  -8   5   7        1.60       26.67      7.37 o 
  -7   5   7     2464.53     2365.78     45.96 o 
  -6   5   7      383.78      372.85     16.72 o 
  -5   5   7        0.19        9.32      5.06 o 
  -4   5   7     1728.18     1749.61     92.62 o 
  -3   5   7     2436.66     2363.27     62.02 o 
  -2   5   7     2991.43     2861.44     66.45 o 
  -1   5   7      382.86      344.25     14.17 o 
   0   5   7      783.37      827.97     30.78 o 
   1   5   7      129.39      159.16     19.40 o 
   2   5   7     1152.09     1201.89     35.05 o 
   3   5   7       44.01       38.99      9.49 o 
   4   5   7      128.79      115.42     16.01 o 
   5   5   7      385.77      410.74     26.16 o 
   6   5   7      340.85      349.76     30.62 o 
 -11   6   7      345.49      363.17     27.66 o 
 -10   6   7      332.02      359.99     26.72 o 
  -9   6   7       39.94       47.22     13.70 o 
  -8   6   7      845.94      813.92     26.26 o 
  -7   6   7       10.82       49.50     21.36 o 
  -6   6   7      416.97      396.69     17.13 o 
  -5   6   7       75.53       76.35      8.34 o 
  -4   6   7    14966.05    14997.07    151.92 o 
  -3   6   7      153.69      212.22     13.20 o 
  -2   6   7     2677.18     2730.04     42.44 o 
  -1   6   7      216.01      227.30     12.30 o 
   0   6   7     1692.44     1672.74     40.61 o 
   1   6   7      378.84      336.27     17.38 o 
   2   6   7     4892.11     4648.63     79.97 o 
   3   6   7      144.58      122.51     14.43 o 
   4   6   7      140.71      136.14     15.00 o 
   5   6   7       58.42      109.12     16.21 o 
   6   6   7      545.42      602.78     39.22 o 
 -10   7   7       59.15      104.39     15.26 o 
  -9   7   7      219.18      208.88     19.62 o 
  -8   7   7      113.87      113.72     12.36 o 
  -7   7   7      235.49      247.57     16.73 o 
  -6   7   7       30.06       36.54      6.37 o 
  -5   7   7      732.12      676.82     19.82 o 
  -4   7   7      654.00      625.52     27.69 o 
  -3   7   7       80.37       81.89      9.04 o 
  -2   7   7      730.72      732.98     21.51 o 
  -1   7   7      701.56      678.31     18.20 o 
   0   7   7     3323.19     3198.89     51.32 o 
   1   7   7        1.05       20.27      8.32 o 
   2   7   7      384.33      483.46     27.83 o 
   3   7   7        1.30        2.67      7.31 o 
   4   7   7      686.81      669.93     33.92 o 
   5   7   7       19.43       17.40      9.05 o 
   6   7   7       95.50      131.92     19.82 o 
 -10   8   7      107.40      111.73     15.65 o 
  -9   8   7       11.07       20.58      9.35 o 
  -8   8   7        3.41        3.58      6.49 o 
  -7   8   7        7.06       18.41      7.00 o 
  -6   8   7       15.90        4.77      4.99 o 
  -5   8   7      168.75      187.74     18.42 o 
  -4   8   7     2205.10     2144.42     36.36 o 
  -3   8   7      671.06      638.96     22.35 o 
  -2   8   7       19.18       20.20      5.90 o 
  -1   8   7        9.84       26.57      5.70 o 
   0   8   7      584.29      661.54     28.11 o 
   1   8   7      553.76      548.23     20.31 o 
   2   8   7     4014.72     3631.26     67.57 o 
   3   8   7      147.32      129.10     14.59 o 
   4   8   7      292.93      289.48     21.36 o 
   5   8   7        4.06        5.80      8.62 o 
   6   8   7       39.46       39.44     21.85 o 
 -10   9   7      136.44      146.33     17.25 o 
  -9   9   7       37.97       40.24     10.91 o 
  -8   9   7        1.94       12.09      7.35 o 
  -7   9   7      794.37      776.28     26.03 o 
  -6   9   7        1.88        1.13      4.59 o 
  -5   9   7     2313.91     2217.30     37.44 o 
  -4   9   7      897.10      890.11     26.90 o 
  -3   9   7     3741.45     3516.39     50.91 o 
  -2   9   7      442.05      446.01     17.39 o 
  -1   9   7      579.60      540.59     17.37 o 
   0   9   7      720.68      745.88     30.30 o 
   1   9   7      481.81      460.00     20.27 o 
   2   9   7      291.05      314.29     16.91 o 
   3   9   7       64.39       80.04     11.94 o 
   4   9   7       88.09       90.40     12.66 o 
   5   9   7       12.24       37.08     12.32 o 
   6   9   7       82.82       95.32     18.64 o 
 -10  10   7      266.35      274.83     23.66 o 
  -9  10   7     1085.14     1055.72     36.94 o 
  -8  10   7      795.77      793.04     27.00 o 
  -7  10   7      276.00      259.91     17.18 o 
  -6  10   7      878.78      912.94     22.91 o 
  -5  10   7     4722.38     4527.86     60.26 o 
  -4  10   7      160.31      154.74     11.19 o 
  -3  10   7     1094.56     1070.63     29.42 o 
  -2  10   7      436.06      406.53     16.53 o 
  -1  10   7      173.43      188.26     11.51 o 
   0  10   7      204.30      245.24     15.00 o 
   1  10   7       56.60      103.86     12.20 o 
   2  10   7      655.28      677.03     23.10 o 
   3  10   7      163.15      168.28     21.92 o 
   4  10   7        1.53        4.23      7.74 o 
   5  10   7      269.23      329.69     28.32 o 
   6  10   7      276.08      195.35     24.40 o 
 -10  11   7       53.15       53.00     12.38 o 
  -9  11   7      439.47      521.37     36.36 o 
  -8  11   7        3.05       24.20      8.33 o 
  -7  11   7       74.08       66.24      9.94 o 
  -6  11   7        7.96       20.67      5.54 o 
  -5  11   7      315.74      328.16     20.33 o 
  -4  11   7     1204.14     1192.16     26.33 o 
  -3  11   7      225.17      244.20     14.31 o 
  -2  11   7      105.62      107.78      9.89 o 
  -1  11   7     1034.24     1015.74     23.00 o 
   0  11   7        4.09       25.11      6.45 o 
   1  11   7     1609.20     1387.76     31.78 o 
   2  11   7      364.55      314.03     17.26 o 
   3  11   7       13.22        8.84      7.75 o 
   4  11   7       52.79       46.86     10.03 o 
   5  11   7      146.97      192.94     21.84 o 
   6  11   7      426.29      410.16     33.47 o 
 -10  12   7        0.93       -2.09      9.18 o 
  -9  12   7     1504.76     1390.52     48.50 o 
  -8  12   7      515.39      560.58     25.65 o 
  -7  12   7      225.22      233.48     16.69 o 
  -6  12   7        5.69        1.31      6.45 o 
  -5  12   7      543.70      543.80     19.14 o 
  -4  12   7     3354.34     3266.28     48.35 o 
  -3  12   7      295.10      259.19     14.55 o 
  -2  12   7      379.07      369.75     16.42 o 
  -1  12   7      921.23      875.48     21.48 o 
   0  12   7     1090.95     1059.71     27.05 o 
   1  12   7      175.01      192.83     13.84 o 
   2  12   7     1077.21     1025.38     27.52 o 
   3  12   7        0.04       -3.68      6.65 o 
   4  12   7      746.54      738.17     37.17 o 
   5  12   7        8.38       24.24     10.83 o 
   6  12   7      339.68      327.23     51.92 o 
 -10  13   7       38.68       61.75     13.70 o 
  -9  13   7     1940.17     1915.00     51.34 o 
  -8  13   7      796.79      776.93     27.75 o 
  -7  13   7      255.98      260.27     17.56 o 
  -6  13   7        3.07        9.14      5.91 o 
  -5  13   7     2575.62     2410.18     39.99 o 
  -4  13   7     5402.88     5217.94     67.23 o 
  -3  13   7     1565.88     1428.35     36.02 o 
  -2  13   7      135.53      139.25     11.03 o 
  -1  13   7      224.48      215.46     12.61 o 
   0  13   7      321.03      352.30     17.79 o 
   1  13   7       68.93       68.21      9.06 o 
   2  13   7       91.00       75.08      9.55 o 
   3  13   7      166.90      181.76     16.77 o 
   4  13   7     1446.60     1363.48     40.27 o 
   5  13   7     1143.79      993.20     52.98 o 
   6  13   7      146.31      141.11     20.24 o 
 -10  14   7        5.11       -9.90     10.17 o 
  -9  14   7        3.42       14.86     11.82 o 
  -8  14   7        1.63       -2.28      8.11 o 
  -7  14   7      298.75      298.44     18.77 o 
  -6  14   7      793.21      726.88     27.10 o 
  -5  14   7      163.42      174.86     11.87 o 
  -4  14   7      541.52      575.93     25.24 o 
  -3  14   7      129.32      119.29     10.63 o 
  -2  14   7     2180.64     2093.84     36.75 o 
  -1  14   7      182.22      179.66     11.67 o 
   0  14   7        4.36        5.45      5.73 o 
   1  14   7      116.07      125.31     11.69 o 
   2  14   7      425.78      406.31     20.07 o 
   3  14   7       59.98       47.79     12.90 o 
   4  14   7     1410.76     1516.68     45.29 o 
   5  14   7        1.87        5.51     16.05 o 
   6  14   7        0.09       19.72     12.47 o 
 -10  15   7       22.39       12.22     12.17 o 
  -9  15   7      667.08      669.57     33.74 o 
  -8  15   7      258.65      284.46     22.13 o 
  -7  15   7        2.30        8.77      7.49 o 
  -6  15   7       29.17       38.28      8.29 o 
  -5  15   7      228.14      221.27     13.42 o 
  -4  15   7      343.44      348.12     16.95 o 
  -3  15   7      120.47      126.49     11.99 o 
  -2  15   7       82.28       83.37      9.17 o 
  -1  15   7      424.37      394.80     16.07 o 
   0  15   7      148.15      140.91     12.35 o 
   1  15   7     1506.01     1433.47     33.23 o 
   2  15   7        2.34       -1.63      7.93 o 
   3  15   7      394.96      357.75     32.48 o 
   4  15   7      583.50      619.92     30.62 o 
   5  15   7       11.82       17.04     11.12 o 
   6  15   7       50.64       46.47     15.41 o 
 -10  16   7        0.11        1.93     10.95 o 
  -9  16   7     1399.65     1414.50     43.78 o 
  -8  16   7        1.31       -4.65     33.16 o 
  -7  16   7      218.46      242.42     17.23 o 
  -6  16   7        0.13       -5.60      5.60 o 
  -5  16   7       13.42       15.95      5.88 o 
  -4  16   7        7.34        0.14      5.12 o 
  -3  16   7     1133.27     1012.36     31.67 o 
  -2  16   7      427.73      410.40     17.73 o 
  -1  16   7      312.35      318.71     17.80 o 
   0  16   7     1047.25      940.81     26.10 o 
   1  16   7     1263.63     1207.12     30.72 o 
   2  16   7      386.96      370.20     19.54 o 
   3  16   7       95.26      106.85     13.72 o 
   4  16   7      212.47      240.90     23.84 o 
   5  16   7      473.65      394.87     31.92 o 
   6  16   7       42.08       49.29     18.61 o 
 -10  17   7       60.67       67.97     40.61 o 
  -9  17   7        0.98       12.98     15.88 o 
  -8  17   7        1.88        3.09      8.49 o 
  -7  17   7       77.65       83.95     11.11 o 
  -6  17   7        1.42        1.01      6.70 o 
  -5  17   7      219.73      208.42     13.30 o 
  -4  17   7       65.15       41.59      7.83 o 
  -3  17   7      665.38      645.31     20.75 o 
  -2  17   7      451.04      497.38     19.08 o 
  -1  17   7      215.57      183.88     14.85 o 
   0  17   7      761.61      752.53     23.36 o 
   1  17   7     2058.23     1889.85     39.44 o 
   2  17   7      268.91      260.93     17.09 o 
   3  17   7        0.24       -7.40      7.40 o 
   4  17   7       80.46       53.81     17.72 o 
   5  17   7      129.50      110.76     18.19 o 
  -9  18   7      258.40      305.07     28.33 o 
  -8  18   7      313.07      353.26     28.75 o 
  -7  18   7        3.39        3.15      6.36 o 
  -6  18   7     1848.82     1726.62     38.82 o 
  -5  18   7      649.63      609.57     20.74 o 
  -4  18   7      673.90      642.24     21.02 o 
  -3  18   7      382.54      343.67     17.21 o 
  -2  18   7      825.31      783.26     22.00 o 
  -1  18   7     2461.70     2505.67     46.28 o 
   0  18   7     2083.36     2018.26     61.24 o 
   1  18   7      972.73      874.85     26.04 o 
   2  18   7      393.24      380.85     26.27 o 
   3  18   7       11.22        6.08      6.79 o 
   4  18   7      224.41      217.79     26.63 o 
   5  18   7       65.49       54.06     25.09 o 
  -9  19   7      419.01      398.65     32.10 o 
  -8  19   7      163.65      150.06     19.13 o 
  -7  19   7      243.31      211.03     18.69 o 
  -6  19   7      723.56      669.01     29.01 o 
  -5  19   7     1207.98     1068.54     26.34 o 
  -4  19   7       73.56       62.72      9.01 o 
  -3  19   7      164.15      158.84     12.49 o 
  -2  19   7     2058.00     2071.02     59.70 o 
  -1  19   7     5995.89     5779.80     81.40 o 
   0  19   7     1687.46     1591.61     35.70 o 
   1  19   7      457.60      477.67     21.74 o 
   2  19   7      328.73      284.04     17.74 o 
   3  19   7        2.00       13.31      6.91 o 
   4  19   7       17.21       14.60     10.74 o 
   5  19   7        6.49       -8.90     14.20 o 
  -9  20   7       56.99       82.94     17.17 o 
  -8  20   7        6.30        2.63     12.83 o 
  -7  20   7        7.07        9.36      9.17 o 
  -6  20   7     2103.65     2045.58     49.04 o 
  -5  20   7      200.28      167.69     16.30 o 
  -4  20   7     2092.22     1924.97     39.50 o 
  -3  20   7     1124.68     1140.62     27.51 o 
  -2  20   7     3691.79     3488.73     51.80 o 
  -1  20   7       35.71       38.63      8.24 o 
   0  20   7      893.10      877.23     26.08 o 
   1  20   7       40.19       39.18     10.52 o 
   2  20   7        0.43        5.49      6.41 o 
   3  20   7      321.13      316.10     19.52 o 
   4  20   7      273.52      320.21     27.76 o 
   5  20   7       27.52       24.56     14.97 o 
  -9  21   7        7.96        5.93     14.42 o 
  -8  21   7      153.82      152.17     20.99 o 
  -7  21   7     1531.43     1563.28     50.47 o 
  -6  21   7      826.08      751.47     30.26 o 
  -5  21   7     1166.39     1189.67     35.83 o 
  -4  21   7       41.28       40.26     11.48 o 
  -3  21   7      603.42      626.02     23.88 o 
  -2  21   7      181.39      206.07     15.37 o 
  -1  21   7      371.62      385.55     21.76 o 
   0  21   7       77.29       78.10      9.86 o 
   1  21   7      847.15      783.63     24.95 o 
   2  21   7      371.33      367.09     20.15 o 
   3  21   7       22.43       32.86      8.35 o 
   4  21   7        6.00       -9.91     10.24 o 
   5  21   7       39.04       18.95     13.33 o 
  -9  22   7      154.54      205.75     23.97 o 
  -8  22   7      269.52      246.86     25.16 o 
  -7  22   7       97.17       90.45     18.90 o 
  -6  22   7      246.70      252.68     20.16 o 
  -5  22   7     1078.40     1079.45     34.40 o 
  -4  22   7      429.01      392.89     20.33 o 
  -3  22   7        1.07        0.65      8.92 o 
  -2  22   7       54.17       57.37      9.39 o 
  -1  22   7      176.96      172.07     16.61 o 
   0  22   7      168.32      154.28     15.06 o 
   1  22   7     1138.79      985.56     31.82 o 
   2  22   7       37.13       28.16      7.81 o 
   3  22   7       40.35       30.29      8.30 o 
   4  22   7       29.48       40.56     12.56 o 
   5  22   7       27.84       51.96     14.25 o 
  -9  23   7       12.21       21.96     14.67 o 
  -8  23   7      126.08      162.09     22.86 o 
  -7  23   7      266.40      280.52     25.23 o 
  -6  23   7       81.36       97.96     13.18 o 
  -5  23   7      674.80      745.66     30.87 o 
  -4  23   7       19.02       46.13     10.68 o 
  -3  23   7       10.85       18.40      7.65 o 
  -2  23   7       48.67       44.86      9.07 o 
  -1  23   7       91.12      106.13     14.01 o 
   0  23   7       37.69       38.50      9.27 o 
   1  23   7      558.45      567.25     27.24 o 
   2  23   7       77.48       72.67     11.43 o 
   3  23   7       35.64       26.39     11.21 o 
   4  23   7        0.22        9.66     12.64 o 
  -8  24   7      967.94     1035.29     54.37 o 
  -7  24   7      510.45      462.57     32.32 o 
  -6  24   7     1176.32     1095.71     65.95 o 
  -5  24   7     1079.63     1076.77     40.34 o 
  -4  24   7      312.20      291.52     20.76 o 
  -3  24   7       56.76       45.43      9.12 o 
  -2  24   7      221.39      204.32     15.88 o 
  -1  24   7      993.20      949.67     32.53 o 
   0  24   7       67.97       60.37     10.47 o 
   1  24   7      396.35      391.85     23.45 o 
   2  24   7        3.77       18.55      8.33 o 
   3  24   7      520.92      469.37     30.96 o 
   4  24   7       40.41       33.79     16.91 o 
  -8  25   7       86.60       80.96     21.06 o 
  -7  25   7        2.61       -9.57      9.57 o 
  -6  25   7      224.31      243.67     23.55 o 
  -5  25   7       75.97       87.18     13.40 o 
  -4  25   7      303.38      300.25     19.06 o 
  -3  25   7      290.03      287.85     27.80 o 
  -2  25   7       19.27       16.61     11.34 o 
  -1  25   7     1739.77     1676.81     51.08 o 
   0  25   7       41.32       44.81      9.80 o 
   1  25   7      244.57      214.93     21.56 o 
   2  25   7      100.14      103.92     13.25 o 
   3  25   7        4.54        6.91     11.07 o 
   4  25   7      118.10      160.12     35.23 o 
  -8  26   7        7.44       21.31     12.79 o 
  -7  26   7        3.13       -8.42      9.42 o 
  -6  26   7       17.97       21.64     15.66 o 
  -5  26   7       66.57       81.44     13.10 o 
  -4  26   7       16.64       32.27     15.00 o 
  -3  26   7      180.26      167.44     21.08 o 
  -2  26   7       46.46       48.50     11.55 o 
  -1  26   7       79.49       75.03     12.33 o 
   0  26   7      322.70      310.71     21.17 o 
   1  26   7      749.74      760.23     30.16 o 
   2  26   7       28.40       64.61     13.00 o 
   3  26   7      300.23      330.06     33.54 o 
   4  26   7       62.83      123.78     31.48 o 
  -8  27   7      233.64      256.18     26.11 o 
  -7  27   7        0.03        6.03     10.52 o 
  -6  27   7      351.44      338.65     27.65 o 
  -5  27   7      109.25      110.05     14.99 o 
  -4  27   7      110.35       97.52     14.93 o 
  -3  27   7       30.77       50.73      9.62 o 
  -2  27   7       36.11       22.13      9.21 o 
  -1  27   7      186.93      158.95     16.38 o 
   0  27   7      637.65      654.40     35.14 o 
   1  27   7      519.45      501.47     49.17 o 
   2  27   7      225.69      281.27     25.77 o 
   3  27   7      644.46      728.43     47.84 o 
   4  27   7      267.66      266.13     47.58 o 
  -7  28   7      369.41      327.41     29.68 o 
  -6  28   7       45.10       38.57     19.60 o 
  -5  28   7       49.05       23.94     19.02 o 
  -4  28   7       28.38       43.61     11.78 o 
  -3  28   7        1.45       -1.97      8.03 o 
  -2  28   7      115.20      132.64     18.84 o 
  -1  28   7      962.98      974.63     38.36 o 
   0  28   7        0.01        3.66      8.64 o 
   1  28   7      141.32      156.68     18.53 o 
   2  28   7      151.27      164.00     19.80 o 
   3  28   7       10.07       16.03     13.51 o 
  -7  29   7        4.20        9.44     12.49 o 
  -6  29   7       65.27       34.91     15.04 o 
  -5  29   7       98.34       76.12     18.45 o 
  -4  29   7      106.64      103.84     16.50 o 
  -3  29   7      853.37      829.67     31.48 o 
  -2  29   7       65.01       76.83     13.25 o 
  -1  29   7      587.17      587.68     34.09 o 
   0  29   7       37.02       24.95     11.05 o 
   1  29   7       19.36        3.19     13.21 o 
   2  29   7        7.54        9.84     10.34 o 
   3  29   7       19.75       58.14     16.58 o 
  -7  30   7       15.10       10.86     13.26 o 
  -6  30   7      327.69      361.44     42.88 o 
  -5  30   7        5.00        8.37     18.01 o 
  -4  30   7      445.93      506.55     32.98 o 
  -3  30   7     1519.47     1606.85     52.99 o 
  -2  30   7      223.53      215.46     21.48 o 
  -1  30   7      151.70      165.90     19.82 o 
   0  30   7      448.70      427.09     30.39 o 
   1  30   7      125.16      124.77     17.61 o 
   2  30   7      156.13      154.87     23.30 o 
   3  30   7     1725.79     1868.64     71.99 o 
  -6  31   7       52.43      107.55     23.31 o 
  -5  31   7      148.79      145.66     24.01 o 
  -4  31   7      159.93      216.75     28.45 o 
  -3  31   7       32.19       18.68     10.84 o 
  -2  31   7      375.73      394.75     29.14 o 
  -1  31   7       43.80       53.18     12.61 o 
   0  31   7      282.09      322.07     33.23 o 
   1  31   7       24.92       14.56     10.57 o 
   2  31   7      362.87      382.77     36.44 o 
  -6  32   7      610.13      617.14     47.71 o 
  -5  32   7        1.07       26.47     24.23 o 
  -4  32   7      521.97      552.14     42.09 o 
  -3  32   7       23.39       42.06     12.19 o 
  -2  32   7      381.68      382.03     29.84 o 
  -1  32   7        7.84        3.55     14.04 o 
   0  32   7      250.26      276.43     25.49 o 
   1  32   7        3.08        6.97     10.84 o 
   2  32   7      231.71      254.54     30.95 o 
  -5  33   7      775.96      705.07     48.81 o 
  -4  33   7      218.58      230.04     28.71 o 
  -3  33   7      393.07      367.67     51.97 o 
  -2  33   7      767.13      793.71     41.03 o 
  -1  33   7      561.10      616.09     37.03 o 
   0  33   7      655.49      737.61     40.16 o 
   1  33   7       33.70       24.93     18.19 o 
  -5  34   7       16.97       24.13     22.60 o 
  -4  34   7       31.54       17.91     40.65 o 
  -3  34   7       17.61       28.85     22.40 o 
  -2  34   7      333.53      348.19     34.41 o 
  -1  34   7      176.92      205.96     22.64 o 
   0  34   7       58.71       53.36     19.06 o 
   1  34   7      458.87      485.40     65.99 o 
  -4  35   7       76.60       71.68     19.01 o 
  -3  35   7      595.83      633.88     67.83 o 
  -2  35   7       56.57       60.47     17.34 o 
  -1  35   7      151.68      186.47     27.90 o 
   0  35   7       74.89      102.56     17.32 o 
  -3  36   7      270.87      349.97     53.40 o 
  -2  36   7       25.56       29.02     15.06 o 
  -1  36   7       10.91       14.88     14.02 o 
 -10   0   8      392.14      422.96     41.26 o 
  -9   0   8        8.78        9.88     12.07 o 
  -8   0   8     1521.65     1436.94     60.42 o 
  -7   0   8      378.33      334.89     36.08 o 
  -6   0   8     7028.62     6651.28    116.96 o 
  -5   0   8      294.45      277.15     21.60 o 
  -4   0   8     2213.98     2034.24     51.98 o 
  -3   0   8        8.38       21.19      9.40 o 
  -2   0   8        0.98       24.75      9.96 o 
  -1   0   8      778.95      716.87     30.20 o 
   0   0   8      582.25      572.13     38.73 o 
   1   0   8       25.69       28.53     28.49 o 
   2   0   8       55.29       42.71     44.75 o 
   3   0   8      606.60      547.78     60.61 o 
   4   0   8      378.05      373.78     36.48 o 
   5   0   8       67.96      176.10     26.64 o 
   6   0   8       49.45       55.23     30.69 o 
 -10   1   8       36.20       88.32     19.61 o 
  -9   1   8        7.77       14.27      8.36 o 
  -8   1   8      501.41      526.50     29.32 o 
  -7   1   8      183.62      225.95     17.25 o 
  -6   1   8      895.44     1206.46     46.34 o 
  -5   1   8        7.72       26.41      6.56 o 
  -4   1   8      354.70      409.35     18.67 o 
  -3   1   8      296.29      267.02     15.77 o 
  -2   1   8      404.02      395.56     17.56 o 
  -1   1   8      200.60      209.48     12.40 o 
   0   1   8       37.60       68.05      9.05 o 
   1   1   8      379.89      361.96     23.25 o 
   2   1   8      101.65      135.93     26.68 o 
   3   1   8       20.73       56.77     11.05 o 
   4   1   8       42.13       68.31     12.78 o 
   5   1   8      964.15      968.05     37.56 o 
   6   1   8        8.39       -2.47     14.08 o 
 -10   2   8     1072.40     1108.85     43.14 o 
  -9   2   8       22.13       32.17      9.99 o 
  -8   2   8      838.14      847.00     34.40 o 
  -7   2   8      267.01      241.59     14.99 o 
  -6   2   8     5285.27     5131.65     69.33 o 
  -5   2   8      945.72      979.55     24.59 o 
  -4   2   8      743.79      681.79     20.98 o 
  -3   2   8      569.36      613.80     35.62 o 
  -2   2   8      237.69      242.95     14.35 o 
  -1   2   8     1148.75     1066.38     27.12 o 
   0   2   8      769.86      762.82     23.61 o 
   1   2   8      111.05      141.09     15.03 o 
   2   2   8     1490.54     1371.14     40.00 o 
   3   2   8      693.50      665.05     31.59 o 
   4   2   8      552.26      518.83     29.64 o 
   5   2   8      308.28      438.10     42.31 o 
 -10   3   8      143.50      196.84     21.98 o 
  -9   3   8        6.13       13.61      8.84 o 
  -8   3   8        0.74       45.38     10.91 o 
  -7   3   8      593.65      584.55     21.08 o 
  -6   3   8      311.69      463.10     58.72 o 
  -5   3   8      179.92      226.80     14.30 o 
  -4   3   8       48.88       66.73      8.88 o 
  -3   3   8     4206.65     4083.57     65.84 o 
  -2   3   8     1202.16     1091.91     29.26 o 
  -1   3   8      776.80      858.44     56.82 o 
   0   3   8        5.01       19.40      6.49 o 
   1   3   8      582.41      527.28     34.10 o 
   2   3   8      147.79      166.51     16.53 o 
   3   3   8       40.71      111.33     28.25 o 
   4   3   8      100.01      107.52     14.66 o 
   5   3   8     2898.41     2859.33     66.24 o 
 -10   4   8      509.24      452.38     30.33 o 
  -9   4   8      318.42      371.70     26.37 o 
  -8   4   8      744.01      715.40     27.75 o 
  -7   4   8      403.43      473.51     22.61 o 
  -6   4   8        0.28       40.82      7.69 o 
  -5   4   8      610.03      516.84     20.08 o 
  -4   4   8       90.99      116.89     10.85 o 
  -3   4   8     2820.34     2860.84     47.00 o 
  -2   4   8      594.11      691.38     37.59 o 
  -1   4   8     9622.04     9380.64    103.72 o 
   0   4   8      214.69      261.32     25.06 o 
   1   4   8     1290.49     1276.19     37.45 o 
   2   4   8      182.69      223.56     18.99 o 
   3   4   8     2699.21     2616.89     64.79 o 
   4   4   8        0.07       11.31      8.70 o 
   5   4   8      104.86      281.62     22.74 o 
 -10   5   8      325.05      378.91     27.59 o 
  -9   5   8      898.85      900.95     37.14 o 
  -8   5   8      313.07      327.54     32.51 o 
  -7   5   8     4141.09     3966.95     58.58 o 
  -6   5   8     1757.41     1687.14     34.02 o 
  -5   5   8      311.85      279.64     15.58 o 
  -4   5   8      317.16      293.09     16.01 o 
  -3   5   8     4213.90     3993.84     58.08 o 
  -2   5   8     3132.11     3025.79     46.69 o 
  -1   5   8     1291.40     1525.74     78.21 o 
   0   5   8     2601.92     2475.88     45.33 o 
   1   5   8     1531.09     1479.78     56.74 o 
   2   5   8     1238.11     1133.54     36.21 o 
   3   5   8      519.67      607.98     30.76 o 
   4   5   8       97.25       95.75     13.66 o 
   5   5   8     1871.57     1853.20     57.16 o 
 -10   6   8        0.01       -7.30      9.42 o 
  -9   6   8       43.50       71.64     13.64 o 
  -8   6   8       61.20       64.18     11.87 o 
  -7   6   8        9.25      115.98     60.79 o 
  -6   6   8      978.12      959.10     34.97 o 
  -5   6   8       69.29      102.58     10.84 o 
  -4   6   8      261.64      253.10     15.16 o 
  -3   6   8      566.85      668.61     41.19 o 
  -2   6   8     2888.00     2863.91     45.24 o 
  -1   6   8     2660.23     2623.35     43.64 o 
   0   6   8       49.11      127.53     13.66 o 
   1   6   8        2.79       33.70     15.83 o 
   2   6   8       18.97       72.82     11.31 o 
   3   6   8      377.82      355.73     24.50 o 
   4   6   8       17.22       17.32      9.37 o 
   5   6   8       42.66      108.35     16.00 o 
 -10   7   8      255.49      317.78     25.74 o 
  -9   7   8     1055.45      997.66     38.02 o 
  -8   7   8      629.89      673.98     28.23 o 
  -7   7   8     3066.31     3090.10     56.42 o 
  -6   7   8       58.23       67.58     10.57 o 
  -5   7   8     1316.16     1210.34     27.71 o 
  -4   7   8     1423.14     1363.23     32.19 o 
  -3   7   8      880.25      874.42     24.26 o 
  -2   7   8     2015.88     2082.19     37.21 o 
  -1   7   8     1206.28     1280.24     43.56 o 
   0   7   8     1426.04     1475.10     33.60 o 
   1   7   8       80.41       68.95     11.46 o 
   2   7   8     1192.12     1131.55     36.09 o 
   3   7   8       12.05       56.62     10.91 o 
   4   7   8      370.63      354.25     24.96 o 
   5   7   8       43.29       31.43     12.97 o 
 -10   8   8      108.49      136.58     23.27 o 
  -9   8   8      602.31      640.37     33.84 o 
  -8   8   8        5.08       35.41      8.24 o 
  -7   8   8       37.32      143.49     29.37 o 
  -6   8   8       24.99       25.52      7.91 o 
  -5   8   8      337.93      396.44     18.13 o 
  -4   8   8      620.35      596.90     20.94 o 
  -3   8   8      607.61      633.72     21.14 o 
  -2   8   8      237.00      271.19     15.06 o 
  -1   8   8     5645.84     5520.10     78.52 o 
   0   8   8     1953.13     1825.48     38.19 o 
   1   8   8        0.33       17.10      8.11 o 
   2   8   8        5.29       37.33      9.35 o 
   3   8   8     1676.60     1612.83     93.61 o 
   4   8   8       82.29       94.78     18.54 o 
   5   8   8        7.02       26.81     12.45 o 
 -10   9   8       13.10       23.49      9.98 o 
  -9   9   8       60.02       42.56     12.09 o 
  -8   9   8      549.08      469.58     24.46 o 
  -7   9   8     2436.61     2295.06     47.30 o 
  -6   9   8       14.92       13.83      6.15 o 
  -5   9   8      146.51      162.20     12.37 o 
  -4   9   8       11.75       14.66     11.30 o 
  -3   9   8      485.18      478.47     26.79 o 
  -2   9   8      882.13      857.38     23.31 o 
  -1   9   8      391.06      468.52     22.23 o 
   0   9   8      884.57      927.98     32.23 o 
   1   9   8      109.26       88.40     10.52 o 
   2   9   8      594.54      592.01     29.58 o 
   3   9   8      491.49      560.98     29.62 o 
   4   9   8        0.42        1.17      8.61 o 
   5   9   8      100.91      101.67     17.84 o 
 -10  10   8      306.58      347.06     26.61 o 
  -9  10   8      259.65      280.89     23.41 o 
  -8  10   8       25.33       40.65      9.10 o 
  -7  10   8      670.21      650.66     27.08 o 
  -6  10   8       60.94       81.86      9.50 o 
  -5  10   8        3.34       16.05      7.72 o 
  -4  10   8      368.57      328.21     17.25 o 
  -3  10   8      145.50      148.58     12.47 o 
  -2  10   8       13.53       42.25      7.94 o 
  -1  10   8     4778.25     4346.00     73.53 o 
   0  10   8      176.57      199.67     14.48 o 
   1  10   8        0.43        4.93      6.24 o 
   2  10   8       32.14       28.60      9.30 o 
   3  10   8      899.89      830.56     34.03 o 
   4  10   8        4.76        5.33      9.92 o 
   5  10   8        3.67       17.53     13.11 o 
 -10  11   8        9.20       13.78     10.65 o 
  -9  11   8        0.16        1.04     11.69 o 
  -8  11   8      121.35      133.24     13.54 o 
  -7  11   8      314.54      349.01     20.73 o 
  -6  11   8       68.05       78.34      9.39 o 
  -5  11   8     1708.40     1698.61     34.41 o 
  -4  11   8       80.32       78.71      9.63 o 
  -3  11   8      157.73      134.30     11.88 o 
  -2  11   8     1050.98     1113.59     26.69 o 
  -1  11   8     1427.30     1390.13     50.64 o 
   0  11   8       78.58      127.03     12.06 o 
   1  11   8      269.76      308.87     17.92 o 
   2  11   8       21.53       34.24      9.08 o 
   3  11   8      907.44      932.15     33.57 o 
   4  11   8      172.91      178.70     18.43 o 
   5  11   8      335.78      314.74     34.49 o 
 -10  12   8      297.85      308.92     25.56 o 
  -9  12   8       20.69       12.32     10.61 o 
  -8  12   8      941.38      869.18     28.86 o 
  -7  12   8      839.16      794.62     27.84 o 
  -6  12   8      112.85      108.24     11.25 o 
  -5  12   8        1.23       17.77      7.65 o 
  -4  12   8      106.09      125.38     11.46 o 
  -3  12   8       99.07       96.76     12.22 o 
  -2  12   8      915.43      976.75     25.06 o 
  -1  12   8     1843.63     1740.51     37.61 o 
   0  12   8      452.82      441.21     20.99 o 
   1  12   8     1135.87     1083.39     29.58 o 
   2  12   8      716.90      688.07     30.36 o 
   3  12   8      811.91      789.82     33.61 o 
   4  12   8      137.70      160.72     23.63 o 
   5  12   8       42.75       64.12     16.06 o 
 -10  13   8      116.73      126.64     17.71 o 
  -9  13   8        0.31       -6.16      8.77 o 
  -8  13   8        1.03       31.78      8.80 o 
  -7  13   8       17.06       14.13      7.63 o 
  -6  13   8      506.17      486.52     26.42 o 
  -5  13   8      315.75      341.43     17.73 o 
  -4  13   8      135.27      123.48     11.43 o 
  -3  13   8      106.18      108.55     10.95 o 
  -2  13   8      787.79      769.33     22.26 o 
  -1  13   8      916.40      899.09     30.98 o 
   0  13   8       42.99       46.86      8.58 o 
   1  13   8       77.10      115.79     12.00 o 
   2  13   8      218.13      218.70     18.55 o 
   3  13   8        6.37        8.49      8.33 o 
   4  13   8      685.02      705.63     34.23 o 
   5  13   8       67.96       90.61     22.19 o 
 -10  14   8      531.18      594.98     34.84 o 
  -9  14   8       92.05      104.69     15.49 o 
  -8  14   8     2576.96     2483.47     51.93 o 
  -7  14   8       99.85      111.54     12.50 o 
  -6  14   8     4583.89     4490.51     71.60 o 
  -5  14   8        9.81        7.32      6.19 o 
  -4  14   8     1450.69     1276.85     29.94 o 
  -3  14   8      198.86      204.81     17.07 o 
  -2  14   8     1995.14     1902.86     37.69 o 
  -1  14   8      492.38      525.20     22.96 o 
   0  14   8       39.15       19.75      7.15 o 
   1  14   8      468.13      460.78     22.09 o 
   2  14   8      604.83      586.51     31.93 o 
   3  14   8       27.61       44.49     10.93 o 
   4  14   8      539.28      572.80     31.62 o 
   5  14   8       26.69       23.79     14.03 o 
  -9  15   8      277.31      276.24     23.43 o 
  -8  15   8        7.78       27.29      9.84 o 
  -7  15   8      583.85      579.39     26.15 o 
  -6  15   8      394.60      435.65     22.61 o 
  -5  15   8       64.55       59.80      8.98 o 
  -4  15   8        1.18        5.06      6.47 o 
  -3  15   8        0.96        6.65      8.33 o 
  -2  15   8      752.77      742.71     22.05 o 
  -1  15   8       65.93       69.35      9.86 o 
   0  15   8       98.34      111.75     11.83 o 
   1  15   8       69.55      107.07     18.20 o 
   2  15   8       25.86       24.26      9.10 o 
   3  15   8       69.86       60.59     12.26 o 
   4  15   8      403.62      405.99     32.35 o 
   5  15   8       12.31       25.87     13.63 o 
  -9  16   8       18.78       22.01     15.61 o 
  -8  16   8      990.66     1014.38     32.05 o 
  -7  16   8      204.15      227.99     17.52 o 
  -6  16   8     3639.71     3620.06     62.64 o 
  -5  16   8     1109.00     1074.19     27.68 o 
  -4  16   8       31.71       45.49      8.67 o 
  -3  16   8     2356.62     2346.92     43.34 o 
  -2  16   8     1808.66     1613.15     37.58 o 
  -1  16   8      112.52      121.87     12.74 o 
   0  16   8       13.56       13.73      6.68 o 
   1  16   8     3096.50     3008.71     59.80 o 
   2  16   8      109.53       75.04     12.45 o 
   3  16   8      845.61      791.42     33.04 o 
   4  16   8      131.70      132.58     19.49 o 
   5  16   8      867.09      926.74     48.55 o 
  -9  17   8       73.08       83.37     17.45 o 
  -8  17   8      176.95      213.42     20.01 o 
  -7  17   8     1710.24     1646.04     40.21 o 
  -6  17   8      520.35      531.16     25.75 o 
  -5  17   8       23.79       36.58      8.23 o 
  -4  17   8     1332.18     1332.76     31.61 o 
  -3  17   8      753.64      714.70     23.27 o 
  -2  17   8      312.01      327.34     19.61 o 
  -1  17   8      677.19      665.58     31.64 o 
   0  17   8      392.20      387.69     20.54 o 
   1  17   8       26.66       58.93     10.79 o 
   2  17   8      484.41      515.42     28.31 o 
   3  17   8      512.54      470.90     28.14 o 
   4  17   8      160.49      218.11     34.15 o 
  -9  18   8      100.52       82.42     22.84 o 
  -8  18   8      146.71      168.11     17.98 o 
  -7  18   8       83.64       94.18     13.37 o 
  -6  18   8       36.87       56.06     10.35 o 
  -5  18   8     1648.51     1557.36     37.37 o 
  -4  18   8      137.22      146.05     12.87 o 
  -3  18   8     2665.69     2616.58     54.31 o 
  -2  18   8      123.17      131.30     13.36 o 
  -1  18   8     1151.65     1123.19     31.04 o 
   0  18   8       38.73       54.35      9.92 o 
   1  18   8     2176.59     2060.89     43.87 o 
   2  18   8       84.63      100.76     13.92 o 
   3  18   8      364.08      378.77     31.19 o 
   4  18   8       33.24       29.33     12.57 o 
  -9  19   8      250.10      259.16     29.77 o 
  -8  19   8      334.70      313.50     28.01 o 
  -7  19   8      752.04      798.69     33.95 o 
  -6  19   8        0.37        4.50      7.98 o 
  -5  19   8     1130.63     1012.59     39.63 o 
  -4  19   8      103.51      149.45     13.24 o 
  -3  19   8     1634.16     1627.10     34.81 o 
  -2  19   8     1962.91     1952.85     42.27 o 
  -1  19   8      873.79      730.04     24.98 o 
   0  19   8     1389.11     1393.54     34.87 o 
   1  19   8      354.97      352.60     20.29 o 
   2  19   8     1000.17      947.54     29.08 o 
   3  19   8       13.94       10.58     13.74 o 
   4  19   8      518.76      489.10     36.04 o 
  -9  20   8        1.31       17.75     12.82 o 
  -8  20   8        2.89       13.93     12.01 o 
  -7  20   8        0.01       10.75      8.66 o 
  -6  20   8       89.82       80.94     13.09 o 
  -5  20   8       50.99       37.31     10.55 o 
  -4  20   8      114.43      148.31     13.87 o 
  -3  20   8      115.95      133.48     26.47 o 
  -2  20   8       74.15      115.09     14.63 o 
  -1  20   8       34.45       23.11      7.98 o 
   0  20   8       57.68       64.25      9.74 o 
   1  20   8       13.43       15.15      6.82 o 
   2  20   8      494.66      447.09     31.88 o 
   3  20   8       53.97       57.72     11.76 o 
   4  20   8      549.62      656.80     40.60 o 
  -8  21   8      191.83      215.25     24.48 o 
  -7  21   8       40.88       33.49     11.02 o 
  -6  21   8      240.30      240.93     19.97 o 
  -5  21   8      201.52      176.49     17.25 o 
  -4  21   8      213.51      200.37     16.39 o 
  -3  21   8      494.85      457.27     23.16 o 
  -2  21   8     1997.73     1882.99     47.37 o 
  -1  21   8       30.23       39.43      9.99 o 
   0  21   8       67.73       78.73     11.79 o 
   1  21   8       33.93       23.19      9.05 o 
   2  21   8       29.21       34.98      8.53 o 
   3  21   8       20.48       36.44     15.35 o 
   4  21   8     1235.48     1202.38     77.21 o 
  -8  22   8       67.12       75.63     16.33 o 
  -7  22   8      204.68      207.72     19.64 o 
  -6  22   8       84.24      106.38     16.62 o 
  -5  22   8      640.41      587.57     29.86 o 
  -4  22   8      370.74      381.62     25.59 o 
  -3  22   8      383.65      383.06     21.42 o 
  -2  22   8       78.95       92.77     13.40 o 
  -1  22   8      197.61      200.76     18.23 o 
   0  22   8      175.27      200.67     30.29 o 
   1  22   8       86.02       96.83     12.69 o 
   2  22   8      203.26      177.20     17.06 o 
   3  22   8       58.28       65.09     18.14 o 
  -8  23   8      257.05      266.79     26.94 o 
  -7  23   8      251.87      239.52     21.58 o 
  -6  23   8      350.28      358.90     27.29 o 
  -5  23   8      996.10      937.58     33.58 o 
  -4  23   8      398.95      411.45     22.70 o 
  -3  23   8      125.53      126.39     13.72 o 
  -2  23   8       18.28       17.28     10.47 o 
  -1  23   8       13.78        1.36     12.93 o 
   0  23   8       23.36       37.96      9.23 o 
   1  23   8       66.01       55.36     10.80 o 
   2  23   8        0.21       13.20      8.18 o 
   3  23   8      120.11      197.05     28.06 o 
  -8  24   8       15.30       25.22     22.21 o 
  -7  24   8        9.43       -3.35     18.75 o 
  -6  24   8      126.50      102.69     14.66 o 
  -5  24   8       64.33       73.60     12.68 o 
  -4  24   8      207.85      214.27     17.54 o 
  -3  24   8      462.85      450.37     27.78 o 
  -2  24   8       33.83       22.76     11.75 o 
  -1  24   8        0.21        2.28      6.80 o 
   0  24   8       50.25       42.22     16.30 o 
   1  24   8       17.11       25.65      8.65 o 
   2  24   8      102.49      141.91     15.21 o 
   3  24   8        2.52       -8.27     20.80 o 
  -8  25   8        0.91       11.02     11.77 o 
  -7  25   8      995.55      989.96     43.95 o 
  -6  25   8       52.07       64.79     13.41 o 
  -5  25   8     1084.71     1103.27     38.94 o 
  -4  25   8       13.64       11.05      7.74 o 
  -3  25   8      104.95       86.11     17.83 o 
  -2  25   8       77.36       88.50     16.25 o 
  -1  25   8        5.56       11.12      7.50 o 
   0  25   8      171.29      195.61     17.79 o 
   1  25   8        0.17       -3.45      7.35 o 
   2  25   8      109.44      135.05     15.60 o 
   3  25   8       97.25      133.90     33.95 o 
  -7  26   8       14.50        8.38     13.07 o 
  -6  26   8      537.99      590.45     31.90 o 
  -5  26   8        3.31       -8.14      8.14 o 
  -4  26   8      467.96      428.47     24.37 o 
  -3  26   8       18.40       45.40     10.64 o 
  -2  26   8      360.70      363.38     29.34 o 
  -1  26   8        0.56        6.77      8.20 o 
   0  26   8        7.89       61.18     37.02 o 
   1  26   8       56.30       52.26     10.89 o 
   2  26   8      522.48      563.24     34.51 o 
  -7  27   8       81.28       85.57     20.33 o 
  -6  27   8       23.39       27.52     10.50 o 
  -5  27   8      134.49      124.30     16.39 o 
  -4  27   8      347.87      397.32     27.59 o 
  -3  27   8        0.94       13.90      9.56 o 
  -2  27   8        1.22       11.13     10.10 o 
  -1  27   8        1.58       32.69     19.77 o 
   0  27   8       56.25       67.51     13.82 o 
   1  27   8       41.52       72.97     14.42 o 
   2  27   8      208.69      212.70     21.86 o 
  -7  28   8       79.28       87.88     17.78 o 
  -6  28   8      636.31      667.39     39.36 o 
  -5  28   8       20.37       17.66     18.50 o 
  -4  28   8      608.48      636.50     34.14 o 
  -3  28   8      617.82      727.92     33.11 o 
  -2  28   8      778.00      803.59     38.73 o 
  -1  28   8     1075.72     1131.56     42.62 o 
   0  28   8       29.02       34.53     11.88 o 
   1  28   8      281.97      294.08     31.32 o 
   2  28   8       40.98       21.65     43.64 o 
  -6  29   8        4.95        2.92     11.84 o 
  -5  29   8      671.40      717.94     53.95 o 
  -4  29   8      173.28      167.11     20.70 o 
  -3  29   8      255.79      253.37     24.09 o 
  -2  29   8       87.22      139.89     18.22 o 
  -1  29   8        0.13       -0.43      9.07 o 
   0  29   8        0.49        2.38     10.43 o 
   1  29   8      233.16      238.31     23.77 o 
  -6  30   8       28.07       22.00     26.90 o 
  -5  30   8       23.83       30.50     12.43 o 
  -4  30   8       52.52       59.82     20.16 o 
  -3  30   8      463.49      503.13     33.47 o 
  -2  30   8      205.40      204.40     22.59 o 
  -1  30   8      944.93     1017.60     42.01 o 
   0  30   8      311.83      340.63     28.37 o 
   1  30   8     1596.11     1431.49     50.42 o 
  -5  31   8      196.86      238.88     29.82 o 
  -4  31   8       32.39       21.49     13.40 o 
  -3  31   8        4.75       17.35     10.54 o 
  -2  31   8      145.16      171.14     20.74 o 
  -1  31   8        5.81        8.41     10.52 o 
   0  31   8      326.84      349.19     29.18 o 
  -5  32   8      173.87      146.98     24.97 o 
  -4  32   8        7.96        6.74     20.40 o 
  -3  32   8        1.16       14.31     10.30 o 
  -2  32   8       15.59       14.20     11.26 o 
  -1  32   8      351.28      398.49     31.45 o 
   0  32   8       72.64       83.75     19.55 o 
  -4  33   8       84.78       92.22     27.82 o 
  -3  33   8        8.08       26.00     26.54 o 
  -2  33   8      487.00      544.96     36.33 o 
  -1  33   8       11.75       -0.96     11.42 o 
 -10   1   9       28.59       50.77     12.98 o 
  -9   1   9        0.42      -10.63     12.46 o 
  -8   1   9      526.82      595.14     32.46 o 
  -7   1   9      504.46      515.16     22.37 o 
  -6   1   9      706.23      694.78     23.67 o 
  -5   1   9      580.93      575.41     22.91 o 
  -4   1   9       57.28       59.52     12.92 o 
  -3   1   9        2.84       17.15      7.01 o 
  -2   1   9      178.10      156.18     12.18 o 
  -1   1   9      625.94      601.55     23.48 o 
   0   1   9       37.19       28.45     10.24 o 
   1   1   9       10.09        3.30      7.72 o 
   2   1   9     1693.48     1637.29     58.27 o 
   3   1   9        7.47       36.26     15.82 o 
   4   1   9      258.51      228.86     22.03 o 
 -10   2   9      285.57      371.60     28.34 o 
  -9   2   9      147.65      122.88     17.12 o 
  -8   2   9     1862.45     1828.54     55.60 o 
  -7   2   9       13.46       43.31      7.99 o 
  -6   2   9      764.11      774.84     24.12 o 
  -5   2   9      226.29      206.95     16.34 o 
  -4   2   9      586.11      598.24     23.66 o 
  -3   2   9      552.45      476.01     20.86 o 
  -2   2   9      255.84      243.93     14.74 o 
  -1   2   9      383.72      392.33     20.28 o 
   0   2   9       21.76       37.80     10.57 o 
   1   2   9       24.71       11.51      8.45 o 
   2   2   9        0.25       45.53     14.71 o 
   3   2   9      907.72      907.10     37.14 o 
   4   2   9        0.01       40.55     13.76 o 
 -10   3   9        5.86       10.98     10.79 o 
  -9   3   9      426.73      452.67     29.92 o 
  -8   3   9        3.42       78.05     11.06 o 
  -7   3   9      737.74      757.29     24.99 o 
  -6   3   9      111.73      119.33     11.69 o 
  -5   3   9       60.34       58.98      8.92 o 
  -4   3   9      187.22      179.88     14.33 o 
  -3   3   9       27.99       66.96      9.34 o 
  -2   3   9       57.91       84.50      9.64 o 
  -1   3   9      334.49      396.74     20.40 o 
   0   3   9      620.17      550.94     29.15 o 
   1   3   9        1.97        3.99      7.84 o 
   2   3   9      148.97      161.17     17.77 o 
   3   3   9       26.09       91.89     14.48 o 
   4   3   9      135.77      124.88     21.81 o 
 -10   4   9       28.25       37.48     19.31 o 
  -9   4   9      222.33      251.69     22.46 o 
  -8   4   9      724.60      793.14     29.73 o 
  -7   4   9      544.28      535.71     22.62 o 
  -6   4   9       41.30       59.83      9.49 o 
  -5   4   9        0.35       23.87      8.26 o 
  -4   4   9      111.69      100.97     11.48 o 
  -3   4   9     1374.64     1305.10     35.49 o 
  -2   4   9       35.11       34.14      7.11 o 
  -1   4   9     1439.69     1294.59     52.58 o 
   0   4   9      105.82      122.95     14.55 o 
   1   4   9      146.90      141.62     18.66 o 
   2   4   9      154.83      171.84     17.74 o 
   3   4   9     1004.45     1002.83     40.61 o 
   4   4   9       79.65      106.09     15.30 o 
 -10   5   9      512.78      581.57     35.41 o 
  -9   5   9      287.85      332.99     26.27 o 
  -8   5   9      283.57      307.47     20.58 o 
  -7   5   9      473.88      459.54     21.31 o 
  -6   5   9        6.52        0.21      6.35 o 
  -5   5   9      784.72      741.88     24.02 o 
  -4   5   9       38.28       48.94      9.34 o 
  -3   5   9      633.93      574.92     21.58 o 
  -2   5   9       85.47      122.21     24.08 o 
  -1   5   9      438.65      399.42     23.43 o 
   0   5   9      451.74      483.11     57.78 o 
   1   5   9        0.84        9.94      9.48 o 
   2   5   9      740.08      718.01     34.22 o 
   3   5   9      443.19      459.99     28.83 o 
   4   5   9      469.46      479.09     31.03 o 
 -10   6   9      230.41      280.41     25.12 o 
  -9   6   9        6.00       19.82     12.53 o 
  -8   6   9      103.16      137.95     14.09 o 
  -7   6   9        1.22       25.71      8.49 o 
  -6   6   9      423.27      426.84     20.57 o 
  -5   6   9        8.74       30.57     10.01 o 
  -4   6   9      697.28      662.73     23.64 o 
  -3   6   9       58.86       63.45      9.34 o 
  -2   6   9     1807.97     1794.92     35.16 o 
  -1   6   9      237.85      267.94     17.96 o 
   0   6   9     3523.80     3307.70     67.99 o 
   1   6   9       47.72       42.14     10.20 o 
   2   6   9       36.01       54.54     12.56 o 
   3   6   9      376.53      364.58     26.41 o 
   4   6   9      132.25      168.65     19.18 o 
 -10   7   9        0.40       27.06     11.78 o 
  -9   7   9      725.99      726.56     37.21 o 
  -8   7   9       83.57      109.65     13.15 o 
  -7   7   9      819.93      776.08     29.53 o 
  -6   7   9      242.21      263.94     16.45 o 
  -5   7   9      241.34      252.55     16.54 o 
  -4   7   9      234.28      207.61     18.30 o 
  -3   7   9      860.45      779.15     23.93 o 
  -2   7   9      380.54      432.30     22.03 o 
  -1   7   9       16.56       16.05      7.33 o 
   0   7   9       98.86      202.24     36.85 o 
   1   7   9        1.07       -0.96      7.86 o 
   2   7   9      176.69      192.25     19.14 o 
   3   7   9       11.84       19.33      9.94 o 
   4   7   9      694.11      677.48     36.05 o 
  -9   8   9       37.52       72.66     13.87 o 
  -8   8   9       69.79       77.71     11.38 o 
  -7   8   9       14.01       34.31      9.31 o 
  -6   8   9        4.57       20.27      6.61 o 
  -5   8   9       37.10       48.76     10.46 o 
  -4   8   9      899.25      801.11     25.24 o 
  -3   8   9       45.08       62.97      9.07 o 
  -2   8   9        0.07        1.10      6.76 o 
  -1   8   9       13.11       -1.02      8.21 o 
   0   8   9     1258.09     1159.88     37.02 o 
   1   8   9       50.43       28.19     11.42 o 
   2   8   9      230.71      227.54     20.41 o 
   3   8   9      428.36      417.80     28.07 o 
   4   8   9      265.90      282.62     24.24 o 
  -9   9   9      762.58      821.91     51.42 o 
  -8   9   9       25.11       48.04     10.63 o 
  -7   9   9      959.14      917.89     29.73 o 
  -6   9   9      679.37      753.46     24.83 o 
  -5   9   9      956.61      914.58     26.35 o 
  -4   9   9        0.11       35.93      9.06 o 
  -3   9   9      636.51      575.32     26.38 o 
  -2   9   9        4.31       18.05     14.34 o 
  -1   9   9        1.03       11.77      6.70 o 
   0   9   9      845.07      852.25     31.64 o 
   1   9   9       12.97       -5.63      6.90 o 
   2   9   9       25.02       37.74     10.12 o 
   3   9   9      397.93      404.02     29.06 o 
   4   9   9      132.93      116.17     16.84 o 
  -9  10   9       16.09       26.18     11.27 o 
  -8  10   9     1153.04     1153.79     34.59 o 
  -7  10   9       21.06       20.01      8.48 o 
  -6  10   9     1902.94     1974.84     50.59 o 
  -5  10   9     1116.53     1067.16     31.76 o 
  -4  10   9     1046.54      974.11     31.25 o 
  -3  10   9      200.67      168.55     13.65 o 
  -2  10   9       94.18       85.10     11.71 o 
  -1  10   9      207.38      245.92     17.23 o 
   0  10   9     1006.20     1040.55     29.77 o 
   1  10   9      132.95      163.47     16.57 o 
   2  10   9       28.16        5.10      8.51 o 
   3  10   9      526.04      587.88     32.70 o 
   4  10   9       38.86       24.34     10.78 o 
  -9  11   9      187.25      180.61     19.84 o 
  -8  11   9        6.90       32.96      9.24 o 
  -7  11   9       19.58       14.96      7.61 o 
  -6  11   9       19.70       60.63      9.28 o 
  -5  11   9      258.46      257.41     16.37 o 
  -4  11   9      681.96      652.66     23.97 o 
  -3  11   9      282.24      306.96     17.69 o 
  -2  11   9      555.83      641.14     25.74 o 
  -1  11   9      398.26      389.96     21.17 o 
   0  11   9       30.48       37.49      8.16 o 
   1  11   9       52.22       52.99     13.43 o 
   2  11   9       43.79       49.18     13.60 o 
   3  11   9      683.53      629.58     33.53 o 
   4  11   9       61.63       60.33     13.42 o 
  -9  12   9      691.09      713.94     32.10 o 
  -8  12   9      511.12      502.81     26.67 o 
  -7  12   9      157.41      196.93     17.12 o 
  -6  12   9     1116.46     1124.17     31.88 o 
  -5  12   9      190.84      224.91     15.91 o 
  -4  12   9      143.49      167.14     14.21 o 
  -3  12   9      127.54      123.61     12.18 o 
  -2  12   9     2359.66     2314.15     47.46 o 
  -1  12   9      103.61       86.97     10.96 o 
   0  12   9      655.47      606.43     24.83 o 
   1  12   9       36.78       45.97     10.40 o 
   2  12   9       20.29       -1.07      7.91 o 
   3  12   9      860.03      878.77     37.38 o 
   4  12   9        0.35        7.40     11.60 o 
  -9  13   9       15.53       27.20      9.89 o 
  -8  13   9      260.50      266.66     23.48 o 
  -7  13   9     1017.12     1022.16     51.49 o 
  -6  13   9      409.76      334.55     21.30 o 
  -5  13   9        2.35       -3.90      8.23 o 
  -4  13   9      106.76      126.07     12.23 o 
  -3  13   9      115.86      118.06     12.09 o 
  -2  13   9      233.20      248.74     17.57 o 
  -1  13   9      329.20      348.26     20.39 o 
   0  13   9        0.14        8.29      6.19 o 
   1  13   9        1.10        0.76      6.89 o 
   2  13   9       82.64       73.64     12.72 o 
   3  13   9      201.58      203.88     20.63 o 
   4  13   9      220.55      257.45     27.25 o 
  -9  14   9      251.67      256.88     20.45 o 
  -8  14   9      153.91      144.14     17.16 o 
  -7  14   9       42.43       48.39     12.51 o 
  -6  14   9       95.90       92.90     12.50 o 
  -5  14   9       17.02       15.71     11.56 o 
  -4  14   9      899.73      825.22     26.44 o 
  -3  14   9       23.42       39.62      8.21 o 
  -2  14   9      745.97      750.75     26.65 o 
  -1  14   9      392.97      368.33     21.10 o 
   0  14   9      201.50      202.16     15.51 o 
   1  14   9       53.70       57.11     12.21 o 
   2  14   9        0.74       10.77      8.63 o 
   3  14   9       10.43       -1.58      9.80 o 
   4  14   9     1716.18     1601.96     80.58 o 
  -9  15   9       24.29        0.96     10.38 o 
  -8  15   9       10.24       23.29      9.18 o 
  -7  15   9       13.35       18.16      9.13 o 
  -6  15   9        1.49        2.17      7.70 o 
  -5  15   9        0.37       10.96      6.91 o 
  -4  15   9      333.71      392.06     20.94 o 
  -3  15   9       20.90       32.14      9.29 o 
  -2  15   9      279.57      282.23     19.11 o 
  -1  15   9      114.90      114.99     12.96 o 
   0  15   9       36.23       26.53      8.05 o 
   1  15   9       31.14       33.64      9.76 o 
   2  15   9        6.99       -0.52      8.04 o 
   3  15   9       81.12       67.76     12.97 o 
  -9  16   9        1.99        4.93     13.81 o 
  -8  16   9       66.35       54.59     12.02 o 
  -7  16   9       34.34       33.69      9.62 o 
  -6  16   9       62.55       75.49     12.96 o 
  -5  16   9      661.73      609.50     25.09 o 
  -4  16   9       39.21       32.47      8.22 o 
  -3  16   9      533.11      525.63     25.97 o 
  -2  16   9      408.72      448.17     23.23 o 
  -1  16   9       17.14       25.23      7.83 o 
   0  16   9       47.99       44.14      8.72 o 
   1  16   9      126.61      146.07     15.88 o 
   2  16   9        9.66        7.39     12.00 o 
   3  16   9        0.16       12.93     14.25 o 
  -8  17   9        7.56       -0.64      8.99 o 
  -7  17   9      705.78      716.27     34.31 o 
  -6  17   9       56.90       50.24     11.07 o 
  -5  17   9       48.67       69.39     10.31 o 
  -4  17   9       28.70       26.07      7.96 o 
  -3  17   9        0.52       -3.52     11.45 o 
  -2  17   9       10.80       15.42      7.22 o 
  -1  17   9       52.02       61.52     11.19 o 
   0  17   9      352.17      341.85     20.40 o 
   1  17   9      405.51      399.09     27.91 o 
   2  17   9       39.95       57.84     11.89 o 
   3  17   9     1334.19     1373.76     44.61 o 
  -8  18   9      270.30      268.51     23.35 o 
  -7  18   9       68.31       79.57     20.12 o 
  -6  18   9      771.60      769.75     34.45 o 
  -5  18   9      697.58      729.43     26.73 o 
  -4  18   9      650.90      654.23     25.69 o 
  -3  18   9       85.07      102.87     12.77 o 
  -2  18   9      344.24      334.23     20.66 o 
  -1  18   9      133.01      130.87     13.59 o 
   0  18   9       19.51       27.08      9.26 o 
   1  18   9      179.71      175.67     17.64 o 
   2  18   9      129.64      120.08     15.85 o 
   3  18   9      325.98      322.20     25.84 o 
  -8  19   9       25.92       33.72     11.83 o 
  -7  19   9      140.69      169.43     20.95 o 
  -6  19   9        3.96        0.75     13.02 o 
  -5  19   9      354.04      381.41     23.49 o 
  -4  19   9      251.44      290.76     25.04 o 
  -3  19   9       76.90      101.46     13.22 o 
  -2  19   9       27.68       36.96     10.08 o 
  -1  19   9       87.70       85.26     12.72 o 
   0  19   9      656.27      654.56     27.96 o 
   1  19   9     1017.36      932.09     48.00 o 
   2  19   9        8.17        1.14      9.00 o 
   3  19   9       14.94       28.12     10.32 o 
  -8  20   9       56.06       67.83     13.32 o 
  -7  20   9      267.60      285.23     23.68 o 
  -6  20   9       40.38       53.76     14.05 o 
  -5  20   9       12.04        4.16      9.05 o 
  -4  20   9       23.75       18.63      8.24 o 
  -3  20   9       80.54       71.71     13.19 o 
  -2  20   9      164.99      158.57     17.03 o 
  -1  20   9      938.38      939.61     46.03 o 
   0  20   9        5.90        1.69      7.60 o 
   1  20   9       32.24       49.89      9.94 o 
   2  20   9        0.29        8.59      9.83 o 
   3  20   9      160.14      240.02     26.57 o 
  -8  21   9       31.50       47.05     13.16 o 
  -7  21   9      575.69      564.77     31.68 o 
  -6  21   9      282.12      239.82     21.12 o 
  -5  21   9      715.15      703.39     34.69 o 
  -4  21   9      287.66      338.33     23.42 o 
  -3  21   9      221.42      211.17     23.70 o 
  -2  21   9     1088.24     1096.77     36.87 o 
  -1  21   9       46.08       50.75     10.39 o 
   0  21   9      253.14      276.63     21.53 o 
   1  21   9        1.44        3.07      7.64 o 
   2  21   9        9.30        3.10     10.63 o 
  -7  22   9       87.26      106.61     15.73 o 
  -6  22   9      619.20      671.62     37.92 o 
  -5  22   9       11.46       23.46     11.99 o 
  -4  22   9     1582.00     1653.53     41.28 o 
  -3  22   9      198.65      204.51     20.10 o 
  -2  22   9     1018.85     1049.43     36.71 o 
  -1  22   9        4.06        4.81      8.19 o 
   0  22   9      494.82      518.93     28.64 o 
   1  22   9      379.74      364.27     24.57 o 
   2  22   9       88.98      110.71     22.64 o 
  -7  23   9      460.88      471.83     30.24 o 
  -6  23   9       80.51       81.11     14.06 o 
  -5  23   9      168.47      185.58     19.50 o 
  -4  23   9      191.57      196.64     20.02 o 
  -3  23   9       32.73       28.83     12.14 o 
  -2  23   9       35.32       26.24     10.11 o 
  -1  23   9        0.02       16.34      9.41 o 
   0  23   9      421.05      433.27     26.90 o 
   1  23   9      700.44      706.66     32.37 o 
   2  23   9        8.04       16.26     11.28 o 
  -7  24   9       31.85       31.52     12.19 o 
  -6  24   9      644.11      625.18     33.97 o 
  -5  24   9      468.02      441.44     29.55 o 
  -4  24   9      441.52      476.28     32.84 o 
  -3  24   9       56.65       69.13     23.91 o 
  -2  24   9       36.41       37.24     13.98 o 
  -1  24   9      538.66      580.20     30.96 o 
   0  24   9       35.39       44.60     11.55 o 
   1  24   9       84.43      104.23     13.54 o 
  -7  25   9      151.49      193.16     21.28 o 
  -6  25   9       59.69       39.74     11.86 o 
  -5  25   9      274.69      338.84     35.42 o 
  -4  25   9      126.49      137.22     17.52 o 
  -3  25   9       54.69       82.89     14.41 o 
  -2  25   9        0.56       -3.17     13.49 o 
  -1  25   9       11.32       24.35     10.62 o 
   0  25   9       93.87       87.22     13.78 o 
   1  25   9      288.69      282.65     22.23 o 
  -6  26   9       20.74       22.98     10.73 o 
  -5  26   9        3.16        4.76     10.64 o 
  -4  26   9        7.65       21.75      9.80 o 
  -3  26   9      215.59      274.38     29.37 o 
  -2  26   9       67.27       63.65     12.24 o 
  -1  26   9      222.88      240.66     20.21 o 
   0  26   9       19.46       25.31      9.91 o 
   1  26   9      724.73      729.70     35.23 o 
  -6  27   9      452.73      450.22     31.08 o 
  -5  27   9       17.12       10.88     10.60 o 
  -4  27   9      246.42      283.83     44.05 o 
  -3  27   9       10.15       20.77     16.16 o 
  -2  27   9      142.39      153.17     18.43 o 
  -1  27   9      114.84      142.36     19.70 o 
   0  27   9       47.57       44.85     25.65 o 
  -5  28   9       70.36      117.83     24.08 o 
  -4  28   9       78.95      108.14     24.57 o 
  -3  28   9      400.71      436.39     29.41 o 
  -2  28   9      170.54      201.94     22.45 o 
  -1  28   9      518.44      540.35     35.99 o 
   0  28   9      290.60      311.60     27.90 o 
  -5  29   9      149.01      112.56     28.93 o 
  -4  29   9       61.26       90.13     19.28 o 
  -3  29   9      553.63      604.31     37.94 o 
  -2  29   9        0.78       -2.84      9.48 o 
  -1  29   9      165.36      183.64     21.90 o 
  -3  30   9      369.69      435.37     38.14 o 
  -2  30   9      383.49      430.25     33.21 o 
  -9   0  10      146.59      166.07     27.73 o 
  -8   0  10      457.32      459.00     42.93 o 
  -7   0  10       86.91       91.27     25.44 o 
  -6   0  10       69.33       41.66     12.89 o 
  -5   0  10        0.05      -11.59     13.07 o 
  -4   0  10      396.33      355.53     37.72 o 
  -3   0  10      131.60      137.86     18.92 o 
  -2   0  10       18.49        4.05     11.85 o 
  -1   0  10       55.16       60.58     17.85 o 
   0   0  10     4981.78     4829.85    128.09 o 
   1   0  10      727.92      729.67     50.94 o 
   2   0  10      447.55      331.69     60.77 o 
   3   0  10       58.95       38.38     18.87 o 
  -9   1  10      196.04      209.90     22.24 o 
  -8   1  10      111.81      118.48     21.91 o 
  -7   1  10       80.09       69.75     10.43 o 
  -6   1  10       74.83       87.65     12.08 o 
  -5   1  10       15.70       10.91      8.12 o 
  -4   1  10      379.16      406.91     21.89 o 
  -3   1  10      113.49      111.26     12.27 o 
  -2   1  10       96.12      125.88     17.67 o 
  -1   1  10       36.67       62.55     14.79 o 
   0   1  10       34.12       74.84     17.56 o 
   1   1  10       27.81       24.55     10.85 o 
   2   1  10        4.79       22.66     14.15 o 
   3   1  10      124.81      130.42     17.68 o 
  -9   2  10       67.11      104.99     16.36 o 
  -8   2  10      784.71      826.10     47.46 o 
  -7   2  10      129.38      176.86     14.77 o 
  -6   2  10      317.85      279.03     18.09 o 
  -5   2  10      401.37      391.71     21.67 o 
  -4   2  10      834.04      759.78     26.13 o 
  -3   2  10      613.51      621.91     28.39 o 
  -2   2  10      135.38      142.08     14.50 o 
  -1   2  10      741.43      675.21     33.17 o 
   0   2  10        0.59       25.70     10.04 o 
   1   2  10        0.63       20.70      9.96 o 
   2   2  10      129.82      157.22     18.77 o 
   3   2  10        1.08      -11.78     14.51 o 
  -9   3  10      383.84      402.04     29.74 o 
  -8   3  10      200.15      289.56     23.70 o 
  -7   3  10      720.63      738.60     26.86 o 
  -6   3  10       70.34       94.39     16.41 o 
  -5   3  10       18.60       53.30     14.50 o 
  -4   3  10      642.22      624.01     28.41 o 
  -3   3  10     1265.47     1168.44     29.75 o 
  -2   3  10        0.20       31.78     11.90 o 
  -1   3  10      335.56      402.66     26.56 o 
   0   3  10      376.91      372.26     37.91 o 
   1   3  10      534.35      562.96     32.37 o 
   2   3  10       33.47       47.22     12.78 o 
   3   3  10       29.03       25.73     11.96 o 
  -9   4  10        0.00       25.00     11.74 o 
  -8   4  10      411.16      448.75     32.04 o 
  -7   4  10       13.63       61.20     11.47 o 
  -6   4  10     1097.55     1111.58     32.60 o 
  -5   4  10     2412.73     2256.15     45.51 o 
  -4   4  10      668.76      658.28     26.44 o 
  -3   4  10       50.36       83.97     10.91 o 
  -2   4  10      769.41      772.29     42.25 o 
  -1   4  10      696.84      741.61     46.42 o 
   0   4  10       78.61      122.06     15.28 o 
   1   4  10     1587.20     1408.40     44.46 o 
   2   4  10       48.93       74.61     14.38 o 
   3   4  10       12.23       20.25     10.69 o 
  -9   5  10      409.85      417.09     30.32 o 
  -8   5  10      235.57      241.01     19.60 o 
  -7   5  10     1142.82     1137.18     30.75 o 
  -6   5  10     1201.23     1212.82     43.76 o 
  -5   5  10      773.00      818.82     27.16 o 
  -4   5  10      383.83      404.11     24.43 o 
  -3   5  10       12.67        1.41      8.09 o 
  -2   5  10     1442.56     1415.98     36.58 o 
  -1   5  10      273.03      333.87     24.12 o 
   0   5  10     1335.80     1316.21     41.93 o 
   1   5  10       31.85       59.43     12.17 o 
   2   5  10      824.17      818.38     39.14 o 
   3   5  10        9.05       16.39     11.22 o 
  -9   6  10       95.31      138.53     18.43 o 
  -8   6  10        0.15        5.12      8.89 o 
  -7   6  10      199.20      190.75     17.55 o 
  -6   6  10      407.18      430.20     21.54 o 
  -5   6  10      112.30      175.52     15.18 o 
  -4   6  10      113.95      132.51     14.42 o 
  -3   6  10       88.09       79.47     12.30 o 
  -2   6  10       48.31      111.73     15.20 o 
  -1   6  10      216.25      240.90     23.93 o 
   0   6  10      994.29      979.91     35.84 o 
   1   6  10      210.22      210.25     20.53 o 
   2   6  10      565.52      546.99     32.60 o 
   3   6  10        0.57       12.34     15.89 o 
  -9   7  10      239.63      273.12     25.48 o 
  -8   7  10       96.58      133.02     15.24 o 
  -7   7  10       94.99      127.71     14.86 o 
  -6   7  10     1325.85     1245.25     32.29 o 
  -5   7  10     2252.09     2143.32     44.63 o 
  -4   7  10     1629.95     1489.33     35.97 o 
  -3   7  10      125.90      149.56     17.34 o 
  -2   7  10     2421.23     2320.87     48.74 o 
  -1   7  10      577.72      611.60     31.94 o 
   0   7  10      658.86      699.40     34.47 o 
   1   7  10      116.28      129.77     16.69 o 
   2   7  10      118.45      130.37     23.04 o 
   3   7  10        2.80       -7.05      8.94 o 
  -9   8  10       77.32       59.93     18.33 o 
  -8   8  10      580.59      603.87     30.00 o 
  -7   8  10      140.88      151.61     16.00 o 
  -6   8  10        8.64       11.72      9.43 o 
  -5   8  10     1432.23     1340.10     39.25 o 
  -4   8  10      429.30      422.61     21.84 o 
  -3   8  10     1068.77     1075.81     33.09 o 
  -2   8  10      305.61      346.70     22.46 o 
  -1   8  10      313.13      371.04     31.89 o 
   0   8  10       35.82       34.88      9.75 o 
   1   8  10      505.84      442.30     29.01 o 
   2   8  10      323.48      346.57     26.66 o 
   3   8  10       10.16        7.79     10.72 o 
  -9   9  10        8.04       17.13     11.41 o 
  -8   9  10      296.17      347.76     23.66 o 
  -7   9  10      347.16      337.91     22.52 o 
  -6   9  10       10.91       -6.32      6.32 o 
  -5   9  10     1201.04     1298.60     34.33 o 
  -4   9  10       95.24       94.39     11.47 o 
  -3   9  10      167.72      188.73     16.83 o 
  -2   9  10      434.69      385.03     22.27 o 
  -1   9  10      292.19      324.61     23.74 o 
   0   9  10      125.96      130.33     17.26 o 
   1   9  10        4.11       57.65     12.71 o 
   2   9  10      282.39      294.28     24.42 o 
   3   9  10       77.66      118.06     18.74 o 
  -9  10  10      216.48      265.95     25.26 o 
  -8  10  10      451.43      440.74     26.44 o 
  -7  10  10       23.66        9.06      8.65 o 
  -6  10  10      111.50      108.70     13.39 o 
  -5  10  10     3218.67     3150.45     73.89 o 
  -4  10  10      205.68      224.81     23.44 o 
  -3  10  10        0.32       -0.59      7.35 o 
  -2  10  10      401.60      384.55     22.56 o 
  -1  10  10      486.08      516.79     29.48 o 
   0  10  10        0.06       -2.83      8.92 o 
   1  10  10      730.30      742.95     36.41 o 
   2  10  10        6.50       23.14     10.71 o 
   3  10  10      382.94      368.79     28.03 o 
  -8  11  10       41.83       48.59     14.26 o 
  -7  11  10       94.38       94.56     17.28 o 
  -6  11  10      131.09      146.78     14.22 o 
  -5  11  10      298.07      348.96     20.67 o 
  -4  11  10        1.13        1.80      6.75 o 
  -3  11  10      499.62      461.85     24.69 o 
  -2  11  10        9.91       30.77      8.33 o 
  -1  11  10       66.84       98.69     13.12 o 
   0  11  10       17.77       29.14     12.75 o 
   1  11  10       50.69       48.88     12.37 o 
   2  11  10       21.51       13.89     10.02 o 
  -8  12  10       79.50       97.80     14.22 o 
  -7  12  10      331.38      335.33     23.05 o 
  -6  12  10      248.90      277.09     19.14 o 
  -5  12  10      206.07      196.97     19.36 o 
  -4  12  10       90.07      117.85     12.81 o 
  -3  12  10      333.15      344.37     22.04 o 
  -2  12  10      104.67      125.61     15.30 o 
  -1  12  10       31.24       50.97      8.94 o 
   0  12  10      216.26      296.75     23.20 o 
   1  12  10      546.49      509.69     30.88 o 
   2  12  10      475.39      437.15     37.63 o 
  -8  13  10      121.24      133.13     18.57 o 
  -7  13  10      466.07      513.78     28.19 o 
  -6  13  10        8.97       20.39     10.55 o 
  -5  13  10        0.14       -6.90      9.43 o 
  -4  13  10      190.69      204.33     15.97 o 
  -3  13  10       46.12       63.82     11.09 o 
  -2  13  10       43.71       66.81     18.21 o 
  -1  13  10       33.65       44.37      9.63 o 
   0  13  10      767.91      806.93     35.74 o 
   1  13  10       43.10       67.25     13.54 o 
   2  13  10       75.55       78.79     14.25 o 
  -8  14  10       55.36       45.99     11.51 o 
  -7  14  10       98.67       76.92     13.47 o 
  -6  14  10     1567.19     1587.30     43.49 o 
  -5  14  10       78.70       73.67     11.57 o 
  -4  14  10      189.90      193.81     17.56 o 
  -3  14  10       19.41       19.54      8.15 o 
  -2  14  10        1.87       34.22      8.83 o 
  -1  14  10      240.32      243.60     18.22 o 
   0  14  10      106.32      128.71     29.00 o 
   1  14  10      543.99      526.10     31.69 o 
   2  14  10      213.28      230.04     21.93 o 
  -8  15  10       80.72      100.37     14.96 o 
  -7  15  10       77.44       41.38     12.06 o 
  -6  15  10      178.08      167.65     17.48 o 
  -5  15  10      133.40      132.34     13.79 o 
  -4  15  10      880.38      874.52     44.85 o 
  -3  15  10      727.67      732.43     29.65 o 
  -2  15  10       31.47       55.16     12.98 o 
  -1  15  10      140.43      170.88     18.04 o 
   0  15  10      386.26      363.54     25.99 o 
   1  15  10      187.02      224.81     24.57 o 
   2  15  10      230.28      254.13     23.26 o 
  -8  16  10       21.59       19.53     10.84 o 
  -7  16  10      129.87      164.97     23.97 o 
  -6  16  10     1173.86     1185.89     38.02 o 
  -5  16  10      397.13      442.37     23.13 o 
  -4  16  10     1287.24     1216.68     58.47 o 
  -3  16  10     1003.23     1104.19     63.40 o 
  -2  16  10      122.93      141.49     23.22 o 
  -1  16  10     1337.21     1343.27     46.99 o 
   0  16  10      167.61      190.82     19.51 o 
   1  16  10        2.51       -6.34     14.36 o 
   2  16  10       81.11       87.54     15.59 o 
  -7  17  10      255.79      244.39     22.20 o 
  -6  17  10        0.05       14.03     13.26 o 
  -5  17  10      206.96      227.41     17.45 o 
  -4  17  10       29.70       47.68      9.81 o 
  -3  17  10       18.67       48.27     14.60 o 
  -2  17  10      625.65      676.27     28.29 o 
  -1  17  10      228.50      242.57     18.29 o 
   0  17  10       65.87       59.02     12.18 o 
   1  17  10      109.58      117.33     15.85 o 
  -7  18  10       66.63       63.89     13.91 o 
  -6  18  10      603.91      652.98     34.97 o 
  -5  18  10       21.61       27.16      9.44 o 
  -4  18  10      482.72      495.90     30.19 o 
  -3  18  10      603.45      639.14     27.85 o 
  -2  18  10        3.29       25.38      9.93 o 
  -1  18  10      206.01      219.85     17.50 o 
   0  18  10      271.44      296.84     28.66 o 
   1  18  10       50.87       45.69     11.88 o 
  -7  19  10      123.01      145.83     30.65 o 
  -6  19  10      918.63      896.32     40.10 o 
  -5  19  10      397.87      419.39     24.71 o 
  -4  19  10      676.97      653.06     37.93 o 
  -3  19  10      141.00      144.58     17.15 o 
  -2  19  10      186.48      181.75     19.94 o 
  -1  19  10      245.34      260.23     19.03 o 
   0  19  10     1825.14     1746.98     50.25 o 
   1  19  10       32.97       37.06     11.61 o 
  -7  20  10      331.84      298.36     24.93 o 
  -6  20  10       38.00       30.51     13.09 o 
  -5  20  10      224.44      300.74     26.14 o 
  -4  20  10       68.79      122.34     24.05 o 
  -3  20  10      713.03      722.90     35.42 o 
  -2  20  10      176.40      158.95     18.58 o 
  -1  20  10        1.20       10.68     11.46 o 
   0  20  10       46.00       73.14     22.86 o 
   1  20  10       39.92       28.53     15.70 o 
  -6  21  10      525.18      557.46     34.00 o 
  -5  21  10        0.42       21.54     15.03 o 
  -4  21  10     1454.10     1583.49     48.15 o 
  -3  21  10        7.68       26.78     10.72 o 
  -2  21  10       54.46       46.55     14.61 o 
  -1  21  10       96.47      101.78     14.21 o 
   0  21  10      441.18      494.64     38.59 o 
  -6  22  10      167.87      163.67     19.87 o 
  -5  22  10      629.20      680.16     44.89 o 
  -4  22  10      648.64      653.39     35.23 o 
  -3  22  10      468.78      449.03     29.86 o 
  -2  22  10        1.42       -8.70      8.70 o 
  -1  22  10      177.39      252.24     29.13 o 
   0  22  10       80.66       61.99     13.43 o 
  -6  23  10       27.80       15.29     24.81 o 
  -5  23  10      298.15      314.66     32.39 o 
  -4  23  10      269.56      254.55     26.57 o 
  -3  23  10      393.05      410.51     28.63 o 
  -2  23  10      319.29      356.36     26.21 o 
  -1  23  10       79.63      103.55     14.89 o 
   0  23  10       43.06       56.56     12.10 o 
  -5  24  10      220.53      255.90     29.00 o 
  -4  24  10      193.45      194.23     21.73 o 
  -3  24  10        0.39       18.79     14.02 o 
  -2  24  10      357.10      385.28     27.61 o 
  -1  24  10      130.30      114.76     16.63 o 
  -4  25  10       94.47      115.34     23.16 o 
  -3  25  10      434.50      495.94     31.94 o 
  -2  25  10      295.26      272.64     23.87 o 
  -3  26  10       26.45        9.41     15.88 o 
  -8   1  11     1630.56     1731.52     64.13 o 
  -7   1  11        3.44       19.05      8.69 o 
  -6   1  11      287.50      273.75     19.45 o 
  -5   1  11      531.59      557.16     26.39 o 
  -4   1  11      804.08      808.38     28.07 o 
  -3   1  11     1086.97     1072.60     39.59 o 
  -2   1  11      167.47      194.47     20.34 o 
  -1   1  11      279.50      316.85     24.64 o 
   0   1  11       97.06      109.80     16.88 o 
   1   1  11      579.86      603.00     35.85 o 
  -8   2  11       77.98      111.94     18.87 o 
  -7   2  11      617.00      655.07     29.63 o 
  -6   2  11      240.53      202.65     22.23 o 
  -5   2  11      260.64      255.59     29.26 o 
  -4   2  11       58.27       92.67     15.67 o 
  -3   2  11      546.95      633.03     34.80 o 
  -2   2  11       36.04       63.25     13.29 o 
  -1   2  11       23.71       58.82     11.67 o 
   0   2  11       26.60       28.43     13.11 o 
   1   2  11     1572.99     1531.82     49.63 o 
  -8   3  11      415.50      391.69     26.21 o 
  -7   3  11        2.42       40.44      9.58 o 
  -6   3  11        6.02        0.18      8.52 o 
  -5   3  11       14.20       19.86      8.74 o 
  -4   3  11       58.91       78.74     10.60 o 
  -3   3  11      895.43      920.72     33.79 o 
  -2   3  11        0.16       29.25     11.17 o 
  -1   3  11      365.68      430.51     28.69 o 
   0   3  11       84.02       83.85     15.11 o 
   1   3  11      952.63     1023.01     42.23 o 
  -8   4  11       34.48       32.84     11.02 o 
  -7   4  11     1345.81     1332.48     36.04 o 
  -6   4  11      492.58      503.99     25.86 o 
  -5   4  11      626.64      600.29     27.08 o 
  -4   4  11      275.35      255.38     17.82 o 
  -3   4  11      106.04      150.30     18.95 o 
  -2   4  11      353.93      355.60     25.85 o 
  -1   4  11      811.05      772.25     47.60 o 
   0   4  11      122.27      121.19     16.96 o 
   1   4  11     1147.74     1047.46     55.99 o 
  -8   5  11       81.01       73.30     14.58 o 
  -7   5  11       82.24      116.78     13.19 o 
  -6   5  11        4.39        1.30      8.07 o 
  -5   5  11      504.16      480.87     28.63 o 
  -4   5  11       23.90       34.62      9.56 o 
  -3   5  11       71.37       56.04     12.73 o 
  -2   5  11      305.86      379.88     27.80 o 
  -1   5  11      203.23      213.40     21.31 o 
   0   5  11       10.66       34.88     11.70 o 
   1   5  11        0.87       27.04     10.98 o 
  -8   6  11       29.06       25.52     11.62 o 
  -7   6  11      220.84      251.94     21.06 o 
  -6   6  11       29.43       18.77      9.01 o 
  -5   6  11      571.23      553.46     26.16 o 
  -4   6  11      528.27      587.88     28.98 o 
  -3   6  11       11.04       17.44      9.61 o 
  -2   6  11     1281.03     1329.92     43.20 o 
  -1   6  11      151.55      196.84     19.81 o 
   0   6  11      164.13      149.10     18.80 o 
   1   6  11       10.76       -5.48      8.99 o 
  -8   7  11        0.08        3.49     11.43 o 
  -7   7  11      795.62      756.01     34.60 o 
  -6   7  11       16.15        7.90     12.56 o 
  -5   7  11       99.39      117.31     13.45 o 
  -4   7  11       39.16       67.97     11.55 o 
  -3   7  11        0.45       15.00     10.59 o 
  -2   7  11       86.07      176.87     21.90 o 
  -1   7  11        9.47       30.02      9.85 o 
   0   7  11       89.99      109.99     16.12 o 
   1   7  11        1.10       23.44     11.39 o 
  -7   8  11        7.45       13.21     10.51 o 
  -6   8  11       34.66       54.75     21.92 o 
  -5   8  11        4.83        2.94      7.82 o 
  -4   8  11      994.50      945.11     36.11 o 
  -3   8  11      161.22      165.78     15.53 o 
  -2   8  11     1432.87     1474.29     46.21 o 
  -1   8  11       21.98       33.56     10.00 o 
   0   8  11        2.70        2.23      9.28 o 
   1   8  11      130.21      141.00     17.98 o 
  -7   9  11      376.49      417.31     37.15 o 
  -6   9  11        2.56        5.30      8.76 o 
  -5   9  11        5.61        5.37      7.83 o 
  -4   9  11       35.78       46.77     10.57 o 
  -3   9  11      229.14      235.59     18.97 o 
  -2   9  11       97.32      137.56     23.87 o 
  -1   9  11      105.34      123.26     15.41 o 
   0   9  11       66.51      102.76     17.61 o 
   1   9  11      229.25      231.96     22.69 o 
  -7  10  11        2.60        4.98     14.01 o 
  -6  10  11      531.70      539.95     26.63 o 
  -5  10  11       18.56       20.99      8.82 o 
  -4  10  11      357.57      358.15     23.83 o 
  -3  10  11       47.84       48.50     10.22 o 
  -2  10  11       95.13       96.89     14.83 o 
  -1  10  11      316.67      340.23     25.88 o 
   0  10  11       30.88       24.29     15.01 o 
   1  10  11        8.56       10.65     10.46 o 
  -7  11  11       57.83       84.38     14.93 o 
  -6  11  11       28.05       33.45     10.07 o 
  -5  11  11      448.23      428.93     26.59 o 
  -4  11  11      226.21      235.02     19.68 o 
  -3  11  11      181.96      218.01     18.56 o 
  -2  11  11      245.37      309.39     35.69 o 
  -1  11  11      246.57      271.29     23.32 o 
   0  11  11      155.93      167.87     19.22 o 
   1  11  11      408.82      389.77     29.16 o 
  -7  12  11      147.99      145.96     17.79 o 
  -6  12  11        0.50        4.21      9.22 o 
  -5  12  11        0.10       17.46     16.32 o 
  -4  12  11        2.91       -2.85      8.03 o 
  -3  12  11      185.86      213.62     19.57 o 
  -2  12  11       93.68      122.16     20.96 o 
  -1  12  11      221.49      293.85     23.72 o 
   0  12  11      149.67      153.99     22.10 o 
  -7  13  11      392.40      390.89     26.87 o 
  -6  13  11      224.60      233.95     21.65 o 
  -5  13  11     1129.97     1143.52     38.03 o 
  -4  13  11      263.67      252.87     20.44 o 
  -3  13  11      178.19      190.28     17.77 o 
  -2  13  11        0.04       19.43      8.07 o 
  -1  13  11      317.12      389.18     27.43 o 
   0  13  11        0.08       11.16     10.51 o 
  -7  14  11        6.08       14.06     11.66 o 
  -6  14  11       14.53       17.84     10.92 o 
  -5  14  11       13.07       38.03     15.41 o 
  -4  14  11       22.57       21.57     13.24 o 
  -3  14  11        1.52       14.68     14.63 o 
  -2  14  11      183.05      226.71     18.60 o 
  -1  14  11       25.26       37.73     10.68 o 
   0  14  11      325.57      300.26     26.71 o 
  -6  15  11       18.78       21.43     20.40 o 
  -5  15  11      250.40      303.63     23.45 o 
  -4  15  11      478.30      580.63     29.87 o 
  -3  15  11      281.62      337.74     22.51 o 
  -2  15  11       89.42      114.67     13.91 o 
  -1  15  11      108.29      124.00     17.10 o 
   0  15  11       26.73       16.72     11.90 o 
  -6  16  11       14.95       21.78     10.86 o 
  -5  16  11      265.47      271.44     27.34 o 
  -4  16  11       10.84       27.83     10.83 o 
  -3  16  11      187.73      238.22     28.41 o 
  -2  16  11        4.35       18.08     17.35 o 
  -1  16  11        8.52       26.49     10.43 o 
  -6  17  11      158.29      214.74     22.13 o 
  -5  17  11       50.78       52.39     12.24 o 
  -4  17  11      134.48      186.27     18.15 o 
  -3  17  11     1051.28     1135.92     35.77 o 
  -2  17  11      107.83      124.36     15.00 o 
  -1  17  11      147.83      223.42     21.47 o 
  -5  18  11       27.21       32.37     36.53 o 
  -4  18  11      155.94      181.78     33.64 o 
  -3  18  11      115.15      154.83     25.55 o 
  -2  18  11      182.10      196.05     20.35 o 
  -1  18  11      123.37      104.86     15.66 o 
  -5  19  11      514.79      530.29     33.40 o 
  -4  19  11       28.51       48.30     12.78 o 
  -3  19  11     1511.59     1598.50     48.84 o 
  -2  19  11       35.51       60.24     12.83 o 
  -4  20  11      994.11     1064.00     40.90 o 
  -3  20  11      534.11      595.21     36.72 o 
  -6   0  12       70.83       70.79     34.85 o 
  -5   0  12        0.11        2.37     11.77 o 
  -4   0  12      496.69      534.43     48.93 o 
  -3   0  12       10.78        3.37     22.68 o 
  -2   0  12     1257.13     1269.15     62.58 o 
  -1   0  12      130.16      142.68     26.91 o 
  -6   1  12       93.30       74.55     15.60 o 
  -5   1  12      169.19      174.10     16.42 o 
  -4   1  12       31.80       61.13     15.45 o 
  -3   1  12      389.00      403.00     29.81 o 
  -2   1  12      225.24      263.81     23.32 o 
  -1   1  12      441.45      492.85     33.17 o 
  -6   2  12       71.98       66.12     13.00 o 
  -5   2  12        2.42        3.11     15.33 o 
  -4   2  12      391.62      380.37     29.41 o 
  -3   2  12      513.63      557.78     34.92 o 
  -2   2  12      218.08      252.55     24.80 o 
  -1   2  12       97.55       75.75     22.22 o 
  -6   3  12       59.37       80.72     13.12 o 
  -5   3  12       82.19      110.20     15.23 o 
  -4   3  12       56.84       63.41     15.05 o 
  -3   3  12      709.70      712.49     67.78 o 
  -2   3  12      546.50      626.13     35.76 o 
  -1   3  12      107.45      135.99     17.98 o 
  -6   4  12      325.63      354.39     23.73 o 
  -5   4  12       67.14       89.71     14.21 o 
  -4   4  12      629.54      613.81     36.51 o 
  -3   4  12      171.13      163.87     20.30 o 
  -2   4  12       18.00       54.52     12.23 o 
  -1   4  12      160.44      167.03     19.42 o 
  -6   5  12      174.23      221.35     21.58 o 
  -5   5  12       23.41       29.05     13.79 o 
  -4   5  12      722.37      768.92     40.18 o 
  -3   5  12      236.18      240.81     24.47 o 
  -2   5  12       42.93       69.21     20.78 o 
  -6   6  12       22.60        9.56     12.58 o 
  -5   6  12       33.99       41.71     12.49 o 
  -4   6  12     1139.26     1213.99     38.88 o 
  -3   6  12       10.54       56.94     13.85 o 
  -2   6  12       55.79       79.72     16.27 o 
  -5   7  12      105.68      117.20     16.23 o 
  -4   7  12      469.04      466.75     27.74 o 
  -3   7  12      295.17      301.61     26.50 o 
  -2   7  12        9.36       35.67     13.47 o 
  -5   8  12       23.77       42.61     13.14 o 
  -4   8  12       82.97       90.17     13.91 o 
  -3   8  12      202.69      268.98     25.11 o 
  -2   8  12      482.00      489.69     32.08 o 
  -5   9  12       56.47       63.10     12.75 o 
  -4   9  12      305.43      306.05     23.05 o 
  -3   9  12       84.87      128.17     20.23 o 
  -2   9  12       10.47       44.04     30.09 o 
  -4  10  12        3.50       12.27     17.89 o 
  -3  10  12      745.48      810.44     49.46 o 
  -4  11  12      329.93      331.76     24.35 o 
  -3  11  12      119.92      152.60     19.13 o 
                                                 
